# Supplementary material for: Long Title: Cas10 based 7SL-sRNA diagnostic for the detection of active trypanosomosis
Source: PLoS Negl Trop Dis. 2025 Mar 17;19(3):e0012937. doi: 10.1371/journal.pntd.0012937 (PMC12051490; doi:10.1371/journal.pntd.0012937)
Supplement: S1 Data — (XLXS) [file pntd.0012937.s005.xlsx]

## Sheet: Fig 2 VmeCmr_Tco_CA1  Raw Data
	Fluorescence Intensity
time / min	5 nM A1		100 fM		1 pM		10 pM		100 pM		1 nM		10 nM		100 nM
0	286	606	174	857	968	899	843	1170	10481	4645	131390	105681	212282	178409	227203	181907
0.5	193	278	-51	537	76	746	150	1247	17442	10646	169042	153928	225656	198869	232586	200986
1	240	573	76	668	25	872	330	1084	27723	18450	188146	182302	226628	205628	235815	207260
1.5	246	473	6	702	-41	772	671	1349	38249	27645	200681	199367	227897	209022	235928	208711
2	207	448	63	695	58	876	992	1605	49547	38126	207240	188550	230887	210016	237833	209728
2.5	161	556	218	579	228	707	1342	2045	60851	48996	210364	194926	230272	210545	237654	210419
3	65	587	142	736	78	346	1778	2383	72565	60461	214546	199939	229981	210986	237821	210648
3.5	35	644	129	793	229	306	2287	2916	84299	72046	215479	202102	231236	212110	237609	210900
4	196	611	15	652	170	311	2807	3233	94889	84184	216916	203348	231055	211234	238762	210255
4.5	199	463	159	870	-96	379	3702	4084	104245	94959	216767	205355	231510	212426	237582	211514
5	298	648	31	695	167	356	4279	4716	113390	106087	218350	207688	231714	211724	239033	210746
5.5	381	498	243	729	208	575	5196	4442	122007	115845	217718	206917	230704	212634	238772	211255
6	216	639	243	654	257	333	6158	4986	129781	125977	218403	208596	231400	212981	238352	210082
6.5	95	-236	147	926	176	331	6676	5518	137052	134849	217498	207188	230319	212658	239056	209611
7	264	9	335	890	244	436	8181	6840	144917	143600	219004	208468	231260	211992	238421	210027
7.5	262	-28	130	963	213	392	9378	7672	151033	151767	218937	209232	232075	211990	236190	211140
8	293	85	271	893	358	557	10387	8627	156709	158622	220837	210499	232271	214257	237918	211401
8.5	358	-5	81	766	277	537	11418	9752	162150	165935	219030	209650	231633	212778	237730	209896
9	352	55	218	1006	420	338	13030	10793	167360	172692	218788	209813	231932	212398	236565	210543
9.5	393	203	293	956	506	549	14393	12223	171193	177542	220042	209984	232719	211317	238711	210970
10	357	32	206	936	532	807	15795	13606	175780	184186	219400	210015	231544	212714	238517	210625
10.5	378	-31	405	884	370	895	17127	14542	179182	188045	219607	209385	230772	212694	238961	209967
11	280	2	273	1097	372	723	18850	15983	181652	192412	219786	209800	230931	211750	238150	210492
11.5	273	121	324	955	533	724	20463	17427	184037	197512	219603	208400	232351	211544	237636	211041
12	313	181	236	1041	617	869	22148	19147	187181	200086	218778	209274	230562	211915	238924	210778
12.5	438	99	465	858	532	893	24326	20684	191066	203888	219861	210352	232013	212244	238618	210607
13	255	152	275	1298	661	799	26294	22340	191182	189572	220302	209689	231794	212199	239424	210570
13.5	405	198	382	1057	770	990	27681	24252	193033	192571	219452	209574	231715	211798	238467	211550
14	564	156	460	933	850	991	30177	25936	195029	194558	220398	210954	232994	212683	237531	210382
14.5	245	210	238	1168	1019	882	32396	27398	197283	195706	218822	209640	231507	211969	238413	210832
15	370	314	296	1202	839	1090	34016	30088	198093	197882	219465	209434	232630	212484	238587	210682
15.5	514	205	488	1033	893	1094	36439	31957	199176	199022	218614	209657	231351	213093	238611	210150
16	312	194	448	515	1095	1376	39103	33989	199330	200920	219107	210026	231918	212926	236791	210583
16.5	531	292	358	424	1016	1190	41074	36073	200025	201941	219940	209527	232860	212374	237950	209158
17	375	338	441	541	1229	1530	43698	37926	200188	202309	219324	209155	230530	211716	237285	210344
17.5	192	360	374	592	1393	1484	46181	41149	202107	204391	219794	209153	231317	212093	238325	210386
18	442	119	522	553	1305	1587	48725	43206	201308	205109	218627	209489	230512	211800	237872	210005
18.5	393	317	520	591	1375	1501	51727	45126	201321	204091	219590	210042	232344	213098	238526	209450
19	546	363	456	578	1398	1677	54370	47707	203134	205744	219184	210586	232107	213191	237642	210540
19.5	367	265	590	575	1605	1784	57641	50299	202364	206113	219556	209562	232250	212051	237763	209736
20	474	190	503	612	1702	1846	59117	52933	202451	207417	219545	209327	232123	211469	238389	210523
20.5	427	248	437	633	1899	2003	63112	55409	203521	207812	218847	209592	232370	212342	237831	208072
21	616	360	587	817	2031	2031	66078	57916	204251	208966	219320	209837	232411	212489	237926	208845
21.5	646	179	608	627	1992	2244	68853	60748	203944	208264	220027	211577	232124	212878	237153	209511
22	633	420	496	808	2029	2368	72083	64045	204951	209015	220222	210782	233124	212770	237381	211004
22.5	742	178	783	567	2274	2400	73934	66623	205121	208606	219848	210074	232998	212407	238493	209643
23	683	317	631	714	2428	2489	77775	69643	204456	210278	218517	211217	233342	213462	237334	209733
23.5	606	490	534	676	2303	2701	80941	72165	204729	209544	220339	210446	232242	212757	237165	209060
24	442	438	668	675	2408	2847	83355	74935	205399	210556	218948	209794	231764	211843	237009	208492
24.5	748	447	683	836	2871	2640	86656	78367	205536	209667	220677	210347	232327	212471	236968	208542
25	718	476	770	725	2744	3019	89970	80749	205621	210330	219740	211462	231889	212077	239001	209056
25.5	726	595	601	783	2745	3179	92480	84324	206089	209778	219266	211000	230530	212438	238020	209766
26	619	448	654	694	3081	3276	95836	87245	205357	210904	220156	211038	232326	212471	238533	209888
26.5	572	323	599	678	3247	3550	98603	89888	205752	210542	220058	210852	233228	212578	238149	209890
27	659	484	557	756	3283	3481	101115	92184	206275	210934	220307	210676	232692	212723	236761	209768
27.5	674	607	950	836	3518	3744	104048	95350	206290	210436	220457	211348	233138	213249	239212	209262
28	740	325	807	1045	3715	3924	107673	98418	207467	212049	220622	210497	232981	213673	238542	208236
28.5	847	490	784	859	3788	3816	110984	101476	206279	211887	219127	210252	233190	212604	237556	208530
29	762	447	812	930	3945	4135	112495	103546	205984	211639	220504	209605	232172	212224	238673	208990
29.5	709	682	788	826	3901	4446	115889	106438	205693	210862	220186	210006	232585	212770	238395	209111
30	700	741	877	926	4438	4446	118645	109267	206484	211627	220832	209697	234270	212913	238627	209218
30.5	738	537	946	1046	4395	4601	119480	112632	206145	210392	219615	210781	233311	212898	238053	209192
31	935	546	927	989	4657	4678	123133	114686	206163	211172	219327	209965	232800	212168	238397	208706
31.5	731	651	1025	1031	4642	5092	125906	116672	206950	212024	220458	210820	231462	211419	238209	208441
32	829	616	1010	942	4899	4932	128715	119881	207440	212365	220808	210768	232499	212679	237539	208359
32.5	862	657	838	1089	5044	5162	130792	122512	207783	210826	220621	211662	232259	212858	238808	208722
33	1038	683	966	980	5479	5595	131969	124528	206533	211034	220337	210415	233619	212598	237389	208033
33.5	743	628	917	1233	5628	5667	135178	126793	205487	210750	219949	211558	233550	212548	237971	208098
34	862	651	906	1195	5724	6016	136680	128929	205571	211648	220984	209984	234418	212733	237304	208528
34.5	766	764	921	1037	5884	5994	138814	131401	205600	210478	220376	211193	234237	211822	238859	208783
35	930	723	1225	1315	6292	6441	140590	134087	207162	212015	219370	211098	232889	213200	237358	208836
35.5	897	650	1096	1100	6346	6402	143400	135819	206552	212188	219328	210250	233286	212471	237031	207818
36	1143	708	1199	1278	6632	6837	145643	138244	206859	211172	220460	211179	232874	212818	237115	208465
36.5	860	718	1126	1308	6973	6965	147453	140580	206299	210743	221323	210648	232924	211878	238203	207912
37	1047	774	1159	1118	6915	7334	148903	141835	206495	212239	221035	210774	233536	210483	236549	207293
37.5	939	652	1364	1310	7209	7222	149488	144867	206882	211226	220245	210197	232410	211449	237707	207549
38	902	627	1165	1412	7656	7735	152252	145602	206283	211075	219500	210310	233312	210744	236891	208075
38.5	863	605	1155	1402	7816	7851	153786	147771	206298	211316	220502	209195	232901	211679	236771	206562
39	912	850	1143	1326	7983	8198	155430	149768	207776	211961	219801	210739	233098	211483	236693	207603
39.5	830	909	1219	1434	8072	8232	156786	151100	206728	211966	220864	210378	232070	211221	237023	206162
40	967	844	1106	1496	8606	8742	158504	152447	206720	212560	221112	210317	233473	211877	237085	207347
40.5	910	866	1230	1562	8890	9093	159339	155150	206532	212621	219936	209658	232209	211122	237448	207132
41	1131	838	1241	1463	8956	9070	161348	156716	206747	212569	220561	209149	232926	211835	236802	206950
41.5	1144	838	1329	1321	9462	9524	163493	157352	207176	211895	220052	209316	233267	210729	238189	207316
42	1138	977	1475	1586	9425	9706	164774	158994	206453	211384	219590	210222	233282	210433	236673	207426
42.5	988	783	1491	1617	9825	10074	164647	161076	206111	211840	220604	209252	233510	211228	236393	206202
43	1135	1114	1305	1626	9991	10170	165878	162944	205821	212187	220175	209754	233267	210926	236396	207135
43.5	1098	963	1478	1813	10148	10788	167061	164434	206140	212702	207653	209197	232707	210663	236378	208829
44	1084	874	1478	1709	10915	10987	169591	165205	206427	211574	207843	209958	232211	212089	236809	207125
44.5	1165	998	1526	1626	11015	11249	169256	166797	206061	212762	207759	209931	232488	212521	237211	206332
45	1081	1033	1514	1542	11094	11244	170902	168536	206290	211461	207199	209017	232245	210110	236629	206506
45.5	1208	1146	1433	1892	11500	11773	171602	168589	206807	211609	208824	209957	233102	211886	236502	207649
46	1183	1057	1414	1677	11874	12252	172993	169335	206137	211607	208525	209810	233691	211490	237215	206156
46.5	1097	955	1547	1704	12165	12065	173223	170275	205809	211740	207501	209805	233038	211360	236613	205790
47	1237	1036	1592	1762	12174	12585	174115	172620	206135	211378	208930	209819	233208	211940	236784	205625
47.5	1228	1241	1597	1886	12806	12894	175616	173031	206639	211660	207769	209243	232423	212184	235980	206043
48	1060	1097	1749	1868	13048	13045	175890	173709	205571	210772	206919	209817	232724	210547	237638	205541
48.5	1186	1196	1654	1918	13767	14048	177328	174630	205863	210759	207299	209003	232978	210881	235846	205900
49	1303	919	1672	1808	13841	13986	177415	175364	207258	210352	208411	208988	232778	210996	235978	205590
49.5	1393	1183	1821	1910	13795	14564	179181	176596	205505	210810	207408	209508	232969	210389	236187	205017
50	1290	1155	1650	1992	14120	14773	179160	177847	205833	211976	207952	209309	232919	210328	236077	205862
50.5	1292	1202	1818	2030	14731	15097	180636	178603	206992	211195	208477	209927	232940	211080	237007	206070
51	1173	1146	2017	2258	14892	15215	181150	179684	206864	211538	207998	210806	233221	210935	236127	205320
51.5	1357	1383	1957	2083	15354	15965	182149	180520	207482	212480	208637	209974	233572	211716	236230	206073
52	1450	1392	1923	2168	15713	16075	182827	180698	206340	211232	208085	210310	233976	210481	236582	205737
52.5	1346	1153	2076	2157	15957	16436	183902	181919	206362	211272	208602	209774	234331	210772	236873	206911
53	1437	1193	2119	2338	16531	16819	184449	183335	206614	211937	208610	210485	232883	212540	236686	206180
53.5	1235	1164	2152	2107	16657	17164	184580	183429	206579	212194	207465	208895	234774	210162	236036	205042
54	1570	1382	2186	2338	16867	17643	186085	184797	207557	211249	206665	209500	232179	211410	236532	206804
54.5	1621	1491	2106	2373	17631	17820	185699	185396	206755	212361	208550	209385	233012	211331	236429	205659
55	1507	1411	2223	2271	17896	18385	185930	185637	206595	211725	207981	210482	234058	211391	236267	205375
55.5	1562	1196	2149	2327	18276	18572	186420	186833	205887	212390	207991	209213	233088	211355	237857	206088
56	1522	1469	2042	2433	18713	19209	188171	186908	206561	212251	208126	209991	233272	211844	236754	204766
56.5	1668	1459	2330	2476	18896	19661	187497	186911	205918	211196	207464	210035	234150	212108	220073	205690
57	1703	1414	2185	2560	19440	19836	187863	188903	205823	211262	207834	208765	232655	211146	218277	204336
57.5	1657	1564	2388	2405	19913	20321	189095	188068	207253	212197	208478	208768	233923	211084	219492	204699
58	1469	1507	2299	2451	20114	20458	188927	189500	205306	212087	208649	209142	233388	210870	220384	205519
58.5	1589	1486	2316	2680	20955	20907	189285	189608	206671	211907	207024	210377	233036	210964	218818	205409
59	1389	1582	2539	2773	20947	21383	190786	191404	205399	211533	207043	209975	233655	210291	219081	205663
59.5	1628	1527	2304	2936	21813	21794	190150	191810	206101	210282	207046	209474	234002	210905	218514	205552
60	1656	1648	2471	2856	22201	22232	191363	191698	207315	211340	207885	209603	234072	211283	219029	205054
60.5	1666	1803	2609	2730	22098	22687	191638	191910	205946	211196	207461	208500	234063	210889	220139	204397
61	1791	1634	2570	2630	22582	22634	190393	192150	206362	211005	208267	208539	234439	210611	218633	204869
61.5	1694	1536	2783	2841	23161	23505	192425	192542	206234	211311	207889	209715	232883	211017	206228	204176
62	1830	1641	2500	2903	23455	23695	192350	193252	206125	211640	208512	210395	233980	210920	205889	205038
62.5	1666	1692	2620	2910	23723	24689	192462	193339	206568	211745	208180	208157	233823	209675	205156	206058
63	2056	1651	2589	2991	24191	24664	193260	194279	205755	211942	207366	209887	233262	210756	205427	205096
63.5	1797	1793	2868	2917	24504	25415	193435	194619	205278	210796	208943	209332	233877	211238	204386	204391
64	1996	1606	2620	2991	25033	25459	193817	194920	206182	212776	207422	208972	234975	211583	206129	205120
64.5	1693	1927	2846	3065	25374	26328	194919	196252	206086	211494	209063	209829	233733	211146	205854	205042
65	1802	1610	2991	3385	26104	26516	194565	195569	205442	211167	208077	210147	233697	211552	206166	204889
65.5	1997	1605	2907	3160	26662	27637	195298	196085	207587	211124	208510	210002	234661	211916	205825	204769
66	1958	1942	2846	3237	27464	27264	194954	196477	206482	210876	208300	209807	234200	210038	205363	205643
66.5	1968	1759	3238	3372	27539	28012	195457	196280	205842	212152	208452	209124	233939	210510	205792	205526
67	2090	1754	2886	3436	27773	28346	196211	197233	205831	210702	208434	208977	234820	210483	205214	205308
67.5	1917	1793	3056	3441	28152	28808	196488	197438	207154	211475	208223	210496	234797	212083	206641	205343
68	1972	1902	3175	3274	29120	29437	196849	197634	205877	212428	207966	209795	235812	211285	205990	205352
68.5	2146	1928	3270	3357	29205	29462	197102	197976	206489	211202	207432	208100	234871	211311	205469	205476
69	2052	1989	3290	3442	29371	30404	196976	198524	206465	211466	208220	209909	235102	212082	205420	204828
69.5	2099	1946	3325	3587	29777	30987	197537	199738	206359	212157	207738	210302	234322	211154	204715	204514
70	2174	2179	3216	3645	30753	31388	197414	200044	206593	211466	207555	210193	233533	211539	204899	205395
70.5	2086	2020	3457	3960	30839	31698	197338	199540	206345	210467	207656	209198	234923	211215	206356	206168
71	2218	2071	3496	3497	31822	32335	196938	199313	206265	211241	208063	211912	234933	210572	205699	205588
71.5	2253	2056	3562	3847	32054	32620	197097	199152	205033	211006	207429	209485	234678	211214	205994	204926
72	2101	2147	3447	3897	32428	33473	197822	199557	206501	211131	207410	210321	234451	209704	205739	205140
72.5	2077	2136	3769	3824	33004	33425	199104	202184	207134	211192	207038	209127	233898	211339	204955	204697
73	2336	2127	3672	3763	33599	34612	198987	201672	206164	212076	207903	208927	234320	210618	205977	205650
73.5	2383	2101	3461	4043	33871	34443	198989	200122	205462	211942	208239	208389	234792	210545	205146	204839
74	2211	2050	3748	3881	34577	35653	198390	200746	206887	211159	207824	209241	234561	211165	206215	204460
74.5	2562	2282	3656	3998	34805	36099	199220	200874	205798	211003	208087	208913	235414	209785	206529	204350
75	2580	2306	3888	4251	35074	36040	199312	202260	205919	211476	207713	208038	234874	209768	205319	205305
75.5	2318	2468	3966	4289	36037	36618	199607	201876	206446	210900	208398	208192	235069	211086	205455	204561
76	2352	2217	3890	4338	36372	37052	199437	200861	205681	211289	208063	209674	235756	210030	204575	205490
76.5	2393	2410	3820	4192	36703	38614	200802	201339	206092	211295	207024	209073	234830	210304	205131	203881
77	2457	2303	3735	4311	37596	38455	200249	202940	205621	210666	206832	208864	234603	210139	205764	204712
77.5	2425	2267	3933	4522	37944	38934	200281	202024	207198	211574	207872	209058	234496	209775	205515	204466
78	2393	2411	4118	4519	38725	39812	200384	202255	205821	212319	208380	209284	234851	210648	205996	204619
78.5	2390	2420	4168	4594	38561	39809	200623	201349	206255	211304	207554	208434	235860	210158	204720	204682
79	2539	2460	4233	4488	39397	40768	200880	201195	206487	211372	207791	209226	234794	210552	205655	203006
79.5	2475	2517	4033	4643	39722	40860	200867	203424	205453	210777	207154	210054	220802	210140	206046	204411
80	2699	2446	4239	4667	40742	41461	199971	201868	205843	211968	207911	209381	221760	210058	205283	204665
80.5	2747	2673	4348	4835	41420	42185	200935	202796	205340	211417	207029	208612	221579	209503	205181	205129
81	2773	2494	4425	4743	41939	42375	200985	202898	206156	211628	206325	208553	221026	210010	204925	205217
81.5	2618	2746	4354	4677	42131	42564	200810	203479	205398	211910	206767	208071	222707	210682	204822	204799
82	2760	2578	4606	4634	42965	43252	201381	204764	205135	210520	207379	209361	222619	209423	205648	203593
82.5	2742	2638	4384	5017	43217	44946	202124	204270	205825	209912	207179	209185	222432	210004	204960	203324
83	2636	2640	4573	4934	43945	45105	201925	204900	204378	211526	206577	208375	221050	209342	204299	204674
83.5	2772	2698	4683	5182	44619	45618	202070	204247	205438	211413	207056	209655	222282	209225	205488	205348
84	2798	2337	4607	5373	45062	46188	201429	205083	205937	210878	207389	208889	221246	210868	205925	204722
84.5	2841	2619	4697	5340	45407	46233	202232	204457	205101	210059	206808	208731	221468	210005	205692	204000
85	2980	2840	4640	5292	45311	46788	202168	205010	205148	210520	207635	209367	222103	210015	205065	204577
85.5	2727	2873	5019	5264	46400	47291	202616	204326	206392	210184	208072	209100	221432	209628	205603	204100
86	2826	3001	4879	5373	47363	48621	201578	204477	205625	210352	206684	208775	221158	209015	205534	204761
86.5	2782	2997	5241	5360	47473	48794	201999	204796	205305	210263	206910	209136	221986	209056	204622	204302
87	2959	2827	4820	5263	48401	49680	202325	204176	205877	211355	207568	208427	220878	209469	205825	204459
87.5	2922	3044	5209	5279	48976	50135	202065	205177	205756	209925	206807	209161	221096	208881	205363	204338
88	3119	3094	5356	5539	49408	50338	202599	205726	205601	210502	206547	208705	222117	210080	204830	202960
88.5	3182	3052	5318	5722	50216	51438	202189	204765	204884	209873	208374	207786	221886	209629	204442	203349
89	3223	2952	5274	5476	50581	51686	202518	204760	204812	209963	205950	208884	221039	208249	205888	204813
89.5	3144	2987	5283	5990	50905	52558	203203	206158	205557	211275	206530	208783	220576	209133	204978	204656
90	3066	2987	5446	5659	51580	53415	201784	205249	204294	210609	207529	208771	221526	210029	205234	204002
90.5	3109	3110	5566	6122	52231	53728	202549	206122	205524	210256	206930	208632	222225	210202	204404	203041
91	3161	3042	5431	6020	53631	54198	202220	205248	205058	210398	206372	208989	220942	209042	204547	203776
91.5	3346	2958	5371	6090	53457	55078	201514	205085	204871	209777	206926	208473	207850	209605	205120	203760
92	2974	3203	5627	6156	53672	55215	202429	206101	204597	210788	207211	208112	208056	209440	204007	203256
92.5	3132	3155	5601	6232	54336	56305	202646	205801	204964	211394	207211	208918	207708	208898	204525	204868
93	3165	3086	5748	6082	54735	56547	202805	206077	205460	210291	207152	209875	208197	209659	204152	203543
93.5	3460	3359	5681	6196	55793	57805	203372	206001	205441	210941	206584	208421	208284	209791	204634	204089
94	3378	3268	5953	6410	55816	57603	201891	205156	205619	209839	207151	208023	208992	209525	205750	203953
94.5	3269	3233	5740	6381	57143	58238	203121	206831	206114	210113	206616	209402	206950	209879	205258	203798
95	3304	3350	6060	6522	57668	59168	202807	206685	206122	210454	207064	209529	208942	209625	204165	204991
95.5	3280	3340	5897	6442	57935	59600	202673	206650	204675	210508	206739	207649	208198	209214	204832	204085
96	3375	3507	6280	6584	58637	60458	203261	207145	205428	210711	206997	208184	208305	208398	204702	204281
96.5	3364	3711	6176	6580	59711	60969	202661	206787	204205	209686	206483	208534	208370	210417	204357	203666
97	3586	3337	6055	6753	59747	60964	202189	205973	204739	210314	206203	209262	208343	209478	204635	203728
97.5	3506	3448	6262	6692	60455	62156	204484	206459	204395	211294	207709	208416	207121	209693	204416	203934
98	3435	3474	6383	6810	60739	62476	202978	205859	204240	209824	207727	208451	207822	208705	203437	203874
98.5	3669	3511	6246	6658	61035	63580	203224	206254	204250	208991	206348	207842	208232	209369	203431	204687
99	3545	3527	6699	7007	62297	63544	203187	208040	204666	208833	206171	208486	207309	208427	204216	202858
99.5	3674	3556	6407	7226	63319	64651	204318	206452	204701	209659	207726	207876	207845	208748	204468	204554
100	3763	3694	6719	7282	63190	65528	202799	207346	203986	210102	206767	208561	209403	209196	203516	203909
100.5	3898	3639	6550	7110	64341	65341	203500	206649	204234	210031	206266	207529	208013	209488	202749	203827
101	3854	3485	6712	7106	64166	66983	203882	207688	204200	209499	206535	209070	205790	208396	205501	203636
101.5	3613	3627	6618	7380	65107	67236	203660	205991	205169	210048	206035	207868	207447	208544	204156	203306
102	3896	3705	6931	7692	65666	67821	203939	208432	204531	209303	206407	207474	208719	209432	205545	203037

## Sheet: Fig 2 VmeCmr_Tco_CA2 Raw Data
	Fluorescence Intensity
time / min	5 nM A1		100 fM		1 pM		10 pM		100 pM		1 nM		10 nM		100 nM
0	206	-5	242	132	168	217	171	221	256	246	431	215	8643	6843	71441	57850
0.5	-109	193	90	256	203	95	297	201	173	60	664	626	20226	18566	110311	100895
1	-76	255	262	68	81	187	146	32	144	170	1629	1446	35373	33127	135097	128194
1.5	147	151	207	168	209	123	276	195	17	258	2541	2438	51771	48961	151256	146414
2	126	281	-31	180	93	291	221	73	198	136	4025	3586	67939	64713	164370	161611
2.5	-30	41	83	90	243	66	88	162	263	344	5881	5352	82931	78631	172276	171053
3	89	126	186	266	127	185	109	216	238	356	7923	6874	95899	91748	178343	178058
3.5	21	332	107	210	83	178	181	-2	291	414	10386	9526	107563	103303	181747	182031
4	143	61	146	100	32	349	239	347	310	412	13002	11903	118088	113978	184206	186730
4.5	166	213	283	130	197	197	169	107	409	480	15902	14591	128529	124708	187228	189134
5	194	144	290	166	241	202	290	266	618	360	19432	17463	137310	133847	187911	191351
5.5	232	69	229	278	130	223	309	153	413	424	22900	20804	145513	140894	189098	190822
6	132	172	337	248	84	379	120	121	752	634	26181	24905	152544	148741	189244	191458
6.5	220	204	294	298	206	412	154	322	807	724	30459	27789	158825	154324	187614	192045
7	81	216	275	280	451	168	228	140	985	854	35035	32316	163154	159868	188231	192551
7.5	142	211	184	326	118	276	173	96	1169	1006	39557	36200	166882	165532	188273	191451
8	274	230	204	258	290	316	428	240	1227	1118	45125	41128	172370	168237	191380	193262
8.5	180	265	265	230	203	392	320	248	1350	1040	49718	45630	175451	173016	190749	192726
9	181	358	190	340	256	148	333	209	1644	1304	53818	50198	177910	175452	189372	192731
9.5	284	263	295	202	367	201	209	289	1787	1628	59741	56108	179592	177445	190368	193452
10	251	310	251	534	247	324	267	279	1807	1758	65463	60636	180878	179765	190470	194062
10.5	367	218	382	230	387	348	220	409	2399	1786	71028	66373	182864	179988	190471	192890
11	55	308	138	424	400	367	299	372	2541	2050	76442	70993	184539	183218	190109	193652
11.5	130	373	242	350	224	439	425	544	2836	2306	80708	76728	185089	183226	190916	194676
12	237	295	328	372	326	372	434	350	3001	2602	86630	82084	185631	184502	191219	194772
12.5	335	226	292	270	332	390	375	546	3448	2804	91533	87425	186880	185499	191102	194041
13	248	412	335	382	429	369	295	453	3731	3176	96176	92288	186509	186326	190657	194301
13.5	121	410	319	342	497	391	432	523	3941	3256	101073	96755	188361	186982	191985	194384
14	452	375	456	528	258	228	599	406	4101	3584	105605	101451	187771	186568	191275	194313
14.5	317	328	228	358	452	573	711	708	4772	3848	109987	107027	186929	186062	190966	194051
15	437	346	471	274	479	205	457	260	5038	4252	114027	111031	188557	186644	190550	194214
15.5	438	319	291	480	601	606	711	525	5306	4410	118700	115072	188019	187432	190158	194863
16	411	171	292	348	472	411	418	555	5826	4966	122161	119122	188391	187004	190475	193479
16.5	257	390	497	528	375	511	728	472	6110	5354	125672	122361	188138	188233	190402	193251
17	403	385	534	630	526	451	647	515	6616	5602	129585	126492	187692	188257	191301	193736
17.5	257	488	422	528	508	588	430	546	7262	6208	132082	130507	188153	187129	191959	193363
18	291	457	342	508	662	417	573	591	7700	6398	136376	133439	188705	187913	190580	193760
18.5	413	578	601	462	422	517	658	633	8097	6788	139464	136456	188304	188005	191771	194014
19	289	331	415	630	471	490	499	597	8887	7176	142586	140538	189412	187959	190404	193942
19.5	464	527	431	404	607	441	629	693	9010	7658	145494	142421	189274	188617	191114	195289
20	411	479	689	482	598	572	767	622	9948	8430	147967	145366	189029	187983	191573	195597
20.5	408	501	496	460	457	520	630	827	10458	8652	150592	147752	189310	188387	191799	194626
21	577	708	568	650	546	707	718	772	11158	9412	152984	150522	190173	189371	191066	194679
21.5	629	661	500	600	615	484	659	718	11603	9786	155369	153285	190205	187862	191297	193834
22	544	564	588	580	419	566	782	743	12392	10326	157205	154822	190397	188216	190969	194623
22.5	550	603	620	570	611	506	898	676	13122	10698	158865	158301	189525	188836	191238	193950
23	550	436	642	812	654	739	795	731	13687	11546	161450	160311	188818	188263	191790	194907
23.5	471	526	661	650	627	608	681	959	14488	12300	162607	161080	189589	188401	191293	194499
24	492	573	638	686	626	810	913	820	15642	12540	163683	163370	188984	188198	190859	194331
24.5	663	768	603	688	725	753	783	890	15620	13448	164487	164199	189544	189401	191307	194888
25	547	690	644	590	869	518	851	861	16498	14008	167716	166338	189869	189194	190464	194490
25.5	591	567	711	578	720	654	1010	817	17535	14196	168263	168166	189668	189327	192293	194153
26	659	552	548	826	837	638	1105	918	18208	15376	169997	170031	188982	189865	191416	195680
26.5	744	656	592	674	1001	703	816	1062	19365	16114	170839	171393	190466	188652	192691	195341
27	702	708	691	792	724	751	1173	1105	19953	16890	171868	171726	190333	189264	191982	195064
27.5	701	584	715	730	854	908	1126	995	20734	17466	172899	172026	190513	191088	191285	194488
28	628	826	594	612	786	651	1199	1036	21775	18492	174075	173603	190047	189297	190922	194275
28.5	777	763	627	792	902	868	1178	1219	22671	19272	175535	174738	191432	189426	191709	195482
29	719	750	462	826	856	739	1194	1247	23451	19478	175979	176982	189449	189678	191441	194162
29.5	713	745	770	814	883	862	1250	1211	24675	20632	175205	178119	190637	190488	191385	194791
30	798	765	826	870	965	825	1298	1458	25368	21706	177956	177454	190817	188954	191111	195013
30.5	493	716	844	806	939	804	1299	1296	26096	22380	178673	179066	190304	190218	191846	195360
31	771	853	1013	812	857	1123	1450	1296	27264	23258	178372	179748	190018	189989	192211	194744
31.5	724	807	809	926	883	927	1314	1447	28453	24416	180149	179886	189878	189332	191406	194682
32	701	943	912	926	816	992	1529	1393	29456	24984	179921	180893	190760	189018	192580	195295
32.5	897	770	819	878	1079	758	1520	1383	31057	25906	180677	181803	191095	189131	191316	195295
33	866	860	883	772	879	973	1694	1314	31754	26560	181232	182241	190359	189913	192036	194379
33.5	968	879	766	958	1088	929	1629	1438	32693	28076	181560	183370	189723	189976	190572	194921
34	894	839	934	870	1001	915	1520	1384	33493	28710	182927	183292	190602	189629	191726	194145
34.5	743	712	1005	968	1022	1068	1628	1607	34977	29334	182142	183872	189950	189199	190429	195319
35	1031	807	858	968	1090	1211	1792	1533	36014	30656	183126	185036	190755	190844	191396	194359
35.5	821	966	885	920	1072	1217	1758	1657	37012	31858	182973	183466	190394	188173	191755	194665
36	984	849	1065	1200	1015	985	1796	1721	38358	32624	183010	184499	190812	189759	190855	194632
36.5	773	990	1006	1086	1170	1076	1770	1742	39397	33650	183949	186057	190357	190016	191766	194554
37	797	881	809	1100	1057	1123	1887	1796	40537	34722	184408	185639	190314	188946	190982	194160
37.5	941	1173	825	1248	1104	1025	1952	1770	41690	35646	184147	185954	189769	189934	190716	196052
38	933	982	989	968	1186	1184	2179	1732	43287	37092	184312	185760	190600	189607	192176	192976
38.5	1148	864	765	1148	1067	1100	1843	1893	44301	38526	183461	186298	189485	189131	191723	194096
39	984	1083	977	1312	1109	1231	2190	1980	46173	38950	185230	185978	189794	190175	191390	194300
39.5	1026	1155	1138	1156	1280	1351	2057	1939	47270	40566	184417	186907	189183	189038	190757	194198
40	1083	1159	1192	1034	1259	1341	2378	2097	48776	41418	185288	186875	189819	188568	191367	194801
40.5	860	1087	1281	1078	1072	1135	2243	1933	49418	42326	184792	187431	190277	189968	190983	195172
41	1058	1131	1150	1190	1130	1130	2128	2422	50756	44224	185483	187330	190190	188572	191490	195419
41.5	1129	1071	1224	1136	1309	1387	2404	2237	52188	45532	185847	187802	189927	188462	191435	195183
42	1057	1236	1067	1080	1085	1201	2264	2455	53375	46504	184864	187255	188984	188498	190926	194386
42.5	1044	1165	1084	1356	1163	1404	2457	2535	55620	47464	186246	187583	190016	188664	190647	193938
43	936	1255	1305	1362	1447	1359	2615	2627	56227	48658	185757	187928	189709	188036	191298	194532
43.5	1453	1193	1192	1304	1347	1085	2611	2457	58132	49536	185435	187350	189117	188769	191500	194486
44	1128	1193	1256	1406	1308	1490	2662	2550	59495	50784	186005	188133	189220	188699	190475	194923
44.5	1231	1360	1185	1440	1514	1568	2584	2617	59776	53046	186310	188872	190234	189373	191811	194091
45	1110	1226	1246	1220	1574	1544	3006	2703	61395	53704	186534	188324	189432	188705	191243	194879
45.5	1341	1277	1287	1528	1412	1455	2996	2597	63044	55450	186385	188457	188844	188823	190263	194759
46	1086	1398	1250	1378	1571	1483	2986	2809	64673	56158	185827	188105	189579	188971	190652	194019
46.5	1233	1339	1385	1522	1593	1401	3055	2625	65347	57026	186067	187875	189124	189367	189650	193795
47	1068	1416	1368	1392	1503	1583	3115	2854	67187	58988	186119	189244	189555	188873	190189	195370
47.5	1354	1417	1102	1570	1578	1612	3386	2999	68691	59882	186107	188839	188501	187806	191095	194687
48	1302	1381	1402	1458	1508	1534	3263	3170	69958	61162	186425	189043	188879	188702	189462	194151
48.5	1267	1463	1301	1562	1685	1365	3238	3345	71702	62892	186902	188795	189788	189378	189916	194907
49	1501	1575	1361	1464	1794	1540	3339	3197	72433	63750	186497	189516	189937	189115	190691	194208
49.5	1468	1453	1344	1636	1584	1664	3335	3320	73992	64636	186625	189231	188917	187649	189993	194257
50	1489	1444	1571	1592	1763	1649	3550	3219	75801	67070	186148	189260	189777	188566	190054	194030
50.5	1519	1449	1511	1602	1728	1616	3708	3306	76829	68272	186721	190138	189871	188636	190660	194013
51	1590	1650	1518	1598	1633	1624	3850	3393	78239	68960	186722	189436	188195	189052	189483	193498
51.5	1431	1665	1476	1664	1838	1903	3817	3544	79381	70056	186537	190074	189018	188643	189942	193550
52	1479	1743	1491	1660	1839	1694	3799	3327	81162	72212	187835	189003	189044	188633	190249	194161
52.5	1579	1616	1475	1708	1876	1692	4062	3401	82589	73070	186663	189101	189738	189317	191205	194426
53	1558	1642	1491	1892	1853	1954	4059	4000	83558	75086	187050	188477	190414	189286	190640	194022
53.5	1612	1577	1640	1688	1955	1969	4076	3993	84319	76074	187304	189309	190083	189716	191177	195401
54	1631	1634	1589	1894	1862	1784	4344	3740	86263	77372	187147	189075	190443	188281	190696	193488
54.5	1728	1672	1626	1872	2021	1961	4108	3988	87799	78798	187159	188923	189255	188176	191376	194571
55	1673	1785	1642	1742	1843	1829	4494	3771	89880	79534	186816	188998	189243	189026	190553	193687
55.5	1906	1730	1710	1546	1941	1862	4443	4060	90714	81106	186899	188574	188939	188947	189948	193619
56	1739	1463	1548	1972	2101	2147	4691	4102	90946	82682	187593	189170	190640	189782	191358	194221
56.5	1687	1751	1852	1932	1948	2145	4550	4533	92722	83360	186674	189836	189341	189617	191235	194462
57	1857	1957	1626	1984	2123	2018	4709	4483	93901	85402	187388	188543	188524	189650	190098	193774
57.5	1626	1905	1772	1884	2284	1958	4707	4392	95657	86938	187503	188832	189388	189420	189650	193422
58	1788	1809	1806	1920	2041	2169	4861	4303	96043	87418	187447	189283	188983	188493	190499	193164
58.5	1878	1856	1771	2002	2341	2140	4906	4321	98358	89552	186671	189798	188951	189006	189218	193062
59	2068	2063	1659	2132	2270	2093	5217	4781	98607	90332	186904	188932	189021	189083	190159	194699
59.5	1932	2096	1846	2002	2269	2348	5211	4501	99463	91078	187487	189643	189777	187997	190016	193456
60	1863	1869	2006	1964	2287	2484	5313	4974	101286	92948	186140	190165	189087	187774	189109	192912
60.5	2005	2061	2005	2060	2132	2202	5436	4924	102522	93850	188054	189891	189996	188182	189880	193793
61	2157	1793	1916	2120	2388	2188	5497	5047	103731	95960	186229	190159	189721	187950	190965	193814
61.5	2039	2179	2116	2162	2185	2382	5584	5418	105168	97156	187222	189867	188751	187787	190408	193166
62	2031	2211	2126	2218	2365	2370	5777	5134	105797	98154	186823	189167	189502	187595	189741	193540
62.5	2073	1988	1955	2176	2526	2318	5754	5275	106692	99830	186656	189836	189379	189000	189971	193916
63	2134	2235	2191	2186	2364	2423	5903	5252	107963	101262	188096	190423	189234	188524	190522	193116
63.5	2228	2168	2093	2306	2586	2540	6035	5475	109594	100494	187160	190475	188492	188762	188537	194450
64	2176	2173	1728	2378	2797	2497	6056	5449	110624	102898	187840	189842	189542	188218	190955	194133
64.5	2124	2397	2038	2358	2484	2431	5989	5541	111632	104368	187965	190314	189431	189234	189311	194332
65	2302	2303	2211	2408	2500	2695	6291	5700	112565	105508	188117	189560	188753	188207	189457	194061
65.5	2279	2300	2146	2502	2489	2527	6523	5720	112948	106210	187923	190356	189332	188382	189827	193412

## Sheet: Fig 3 VmeCmr_Tbr
	Fluorescence Intensity
time / min	NTC		10 fM		100 fM		1 pM		10 pM		100 pM		1 nM		10 nM
0	76	471	345	118	-126	-9	306	485	274	802	195	626	1601	923	42239	29695
0.5	111	537	280	26	8	-54	39	493	203	656	0	520	2886	2174	63318	50408
1	54	669	253	184	-47	106	348	545	192	712	448	643	5404	3926	81050	69872
1.5	78	606	234	142	11	69	293	422	213	737	444	710	8076	6291	94882	86141
2	104	599	123	26	178	93	130	553	231	906	579	859	11965	9350	107126	99780
2.5	-46	212	145	102	129	-39	203	473	261	754	991	1032	16415	12832	116915	110829
3	124	149	166	224	189	152	224	581	267	846	1238	1413	20896	16818	125722	121197
3.5	100	240	257	200	200	110	194	100	274	908	1599	1780	26761	21657	132252	130470
4	96	291	386	288	332	131	251	170	394	1008	2186	2051	32937	26969	139093	137758
4.5	94	97	183	188	149	320	231	116	582	985	3041	2324	39249	32894	144505	145717
5	268	310	289	308	254	143	337	105	474	880	3746	2354	46419	39010	148174	150905
5.5	153	268	354	326	278	276	354	320	377	943	4627	3174	53344	45757	150873	155207
6	213	360	434	374	227	146	301	214	490	1215	5822	3647	61002	52281	153056	158444
6.5	250	378	385	218	401	204	359	160	702	687	6750	4662	67817	59701	154639	161639
7	141	259	302	374	429	390	406	314	726	915	7925	5542	76007	65746	155824	165219
7.5	97	228	272	424	224	321	415	324	948	887	9644	6611	81515	72613	156953	165616
8	290	330	389	396	426	348	429	447	908	1280	11495	8043	88841	80002	156872	167323
8.5	378	559	552	390	438	567	421	379	1252	1103	13112	8959	94227	85883	157237	168982
9	260	342	496	460	424	429	432	432	1289	1313	15275	10394	100199	92403	158415	168698
9.5	346	471	472	278	331	390	519	412	1354	1497	17538	11898	105888	97778	158587	169502
10	274	444	378	416	437	386	577	328	1455	1682	19740	13816	110849	103488	157800	169684
10.5	241	487	595	442	638	397	545	355	1861	1938	22492	15410	115389	108790	158038	169857
11	210	521	554	526	663	361	580	495	1965	2187	25884	17754	120743	113457	158235	169342
11.5	373	585	711	538	540	457	442	450	2223	2334	28213	19718	125189	118504	158998	169858
12	453	403	573	608	628	438	772	555	2693	2658	31302	21914	128870	122897	159432	170481
12.5	436	529	794	542	626	455	719	637	3090	2842	34231	24502	132008	126988	158620	171271
13	555	630	669	558	609	534	784	662	3266	3295	37673	27013	136029	131191	158913	171277
13.5	505	613	647	570	765	643	946	517	3533	3769	41566	29767	138414	133833	158678	170699
14	488	664	556	582	582	692	871	802	3977	3861	44940	32908	140652	136660	157880	170225
14.5	658	644	703	570	722	587	1043	736	4584	4280	48648	35561	143911	140236	157954	171335
15	670	666	746	748	660	580	983	896	4937	4619	52617	38616	146619	143691	158298	171246
15.5	671	615	771	650	741	534	1012	811	5291	5203	56308	42260	148131	145570	158551	171268
16	687	734	782	774	682	634	1031	1068	5873	5576	60640	44890	149947	147860	158346	171419
16.5	698	784	812	722	708	667	1286	914	6556	6291	63728	47995	151023	149114	158195	171139
17	757	941	950	824	860	704	1173	898	7035	6860	67757	51541	153421	152354	158353	170449
17.5	978	782	966	676	856	787	1292	1096	7526	7385	71401	55525	154392	153641	158669	171254
18	751	804	934	802	765	718	1240	1160	8368	7999	75663	58686	155555	154097	158387	170734
18.5	866	766	851	906	1088	849	1309	1080	8950	8502	78574	61716	155861	155913	159256	170430
19	800	941	888	852	1077	852	1455	1318	9653	9405	82124	65063	156530	156724	158062	171352
19.5	736	1020	930	922	1088	735	1641	1316	10629	10057	85723	68860	157316	158326	157708	170816
20	751	823	1070	942	1130	762	1605	1309	11231	10634	88898	72314	158340	159990	158191	171265
20.5	959	938	1047	1022	1048	986	1561	1370	12164	11427	92497	75618	158199	160314	157880	171503
21	868	1033	1034	942	1288	1086	1687	1587	13071	12337	94788	79204	159688	161054	158116	172441
21.5	990	1131	1017	1030	1276	1086	1709	1488	13877	13086	98180	81394	158659	161666	158775	170642
22	912	1019	1238	972	1125	1172	1800	1772	14763	13815	99991	84118	159618	162494	157891	169877
22.5	976	1165	1166	1202	1328	1072	1798	1777	15664	15283	103242	87966	160436	162442	158625	171642
23	1109	1054	1174	1220	1378	1008	2041	1841	16782	15705	105416	90793	159700	164239	158380	171096
23.5	1118	1217	1126	1230	1275	1144	2212	1845	17942	16689	108211	93514	160877	163526	159215	171745
24	1070	1181	1278	1148	1430	1183	2249	2116	18924	18326	111520	95782	161823	164437	158047	171049
24.5	1224	1294	1403	1236	1348	1225	2246	1918	19793	19063	112940	99048	161070	163455	159433	171227
25	1120	1192	1344	1136	1548	1220	2449	2161	21024	20419	114796	101806	162251	164804	157818	170372
25.5	1290	1197	1352	1158	1529	1326	2600	2206	22186	21232	117847	103269	160422	165574	158811	171801
26	1146	1381	1434	1260	1590	1108	2651	2255	23719	22417	119602	105712	161858	165966	157830	170077
26.5	1331	1288	1374	1360	1603	1283	2789	2663	24699	22983	121274	109354	160968	164386	157349	170450
27	1200	1238	1492	1476	1598	1300	2996	2863	26020	24777	122848	110088	162474	165760	158059	169611
27.5	1203	1383	1563	1460	1600	1185	3158	2959	27315	26222	125692	112379	161888	166374	157100	171219
28	1366	1561	1378	1544	1535	1554	3326	2790	28619	26821	126770	114554	161576	165602	158777	170855
28.5	1269	1586	1515	1262	1697	1421	3355	3216	29789	28393	128146	117318	161483	166097	157972	169428
29	1349	1582	1572	1372	1721	1497	3571	3261	31225	29789	130898	117472	162988	166866	158056	171126
29.5	1398	1491	1578	1462	1877	1585	3840	3359	32943	31263	131033	121192	161857	165568	157370	170280
30	1391	1520	1756	1476	1945	1802	3902	3593	34032	32315	133064	123265	161975	166128	157052	170694
30.5	1403	1656	1657	1696	2026	1684	3941	3688	35303	33805	134106	124172	161822	165880	157640	170310
31	1599	1653	1832	1640	2197	1733	4143	3679	37423	35386	135350	125330	162635	166154	158036	169650
31.5	1488	1718	1910	1750	2095	1896	4373	3909	38912	36509	137600	127205	161753	165897	157962	171182
32	1421	1638	1820	1558	2081	2067	4600	4302	40516	37996	138318	129233	161821	167175	157798	170682
32.5	1757	1714	2020	1718	2218	1823	4378	4388	41563	39565	139652	130658	162331	165396	157744	170830
33	1492	1707	2005	1888	2235	1911	4845	4292	43634	40672	140785	131733	162688	166667	157908	170844
33.5	1650	1773	1932	1834	2228	1930	4889	4508	45119	43168	142654	133852	162466	166535	157403	169997
34	1822	1724	1959	1870	2179	1918	5031	4792	46351	44513	142237	134399	161899	165402	157196	170071
34.5	1718	2033	2009	1940	2388	1985	5383	4769	47527	45453	143086	135899	161464	165971	157138	170767
35	1673	1931	2135	1944	2507	2094	5402	4984	49937	47481	143783	137183	161632	165648	157303	170099
35.5	1776	2012	2025	1996	2444	2258	5715	5311	51058	48809	144780	137997	161260	165706	157929	170322
36	1750	1917	2273	2112	2621	2160	6020	5230	53267	50777	145464	139056	161564	165361	156979	171541
36.5	2016	1878	2404	1998	2492	2241	6247	5619	54289	52010	146190	139841	162248	166572	157032	169787
37	1975	2003	2264	2030	2662	2356	6137	5787	56457	53713	146565	141493	162520	165235	156512	170264
37.5	1856	1996	2466	2232	2641	2197	6489	6155	57616	52019	147824	142453	162624	166252	157294	169969
38	2007	2176	2264	2144	2744	2463	6646	6198	59385	53291	147869	142536	161851	165738	157048	170395
38.5	2050	2075	2340	2322	2828	2385	7092	6462	61290	54773	149421	144814	162761	165980	157220	170532
39	2075	2332	2414	2412	3021	2551	7212	6669	62377	57469	149417	144256	162281	165919	157661	169873
39.5	2123	2094	2441	2276	2870	2670	7376	6808	64285	58626	149852	146081	162946	165728	157639	169914
40	2123	2304	2517	2178	2930	2626	7598	6539	65804	60031	150105	146471	161560	165656	157456	170286
40.5	2104	2468	2572	2336	2898	2525	7669	7388	67596	61418	151593	147516	160942	167154	156977	170122
41	2233	2422	2567	2606	3116	2753	8099	7750	68867	62607	151844	148080	161591	166222	156144	169406
41.5	2312	2329	2709	2380	3136	2837	8406	7994	71274	64133	152204	148583	160921	165131	157418	170227
42	2237	2550	2598	2396	3333	2989	8667	7752	72794	65653	152558	149227	162012	165350	156895	170048
42.5	2322	2653	2667	2666	3428	2890	8944	8121	73947	67600	153374	150535	161919	166511	156725	169920
43	2332	2520	2717	2596	3348	2927	8969	8577	76296	68461	153749	150550	162108	166331	156656	168720
43.5	2521	2635	2756	2798	3532	2960	9071	8604	77080	69934	152774	151649	161859	165643	156462	169438
44	2334	2613	2867	2932	3447	3098	9492	9295	79108	72316	154304	151968	161906	165441	155919	169787
44.5	2410	2726	3042	2698	3555	3172	9662	9403	80536	72747	154244	153036	161267	166026	157576	169863
45	2397	2618	2886	2810	3646	3055	10117	9430	82541	74687	155539	153270	161372	165513	156952	169824
45.5	2469	2773	2983	2800	3862	3306	10186	9832	83141	76660	155010	153271	161799	165725	156234	168821
46	2593	2811	3067	2802	3810	3531	10861	10309	84828	77514	154642	154156	163067	165590	156236	170477
46.5	2782	3118	2981	2980	3919	3592	10982	10553	86396	79149	155181	153637	162428	165423	156244	169010
47	2777	2868	3136	2976	3903	3741	10926	10353	87297	80400	154445	154190	161556	165441	156067	169921
47.5	2791	3226	3285	2948	3919	3621	11339	10862	89870	81227	154904	155416	161823	165875	156810	169417
48	2728	3058	3356	3272	4040	3672	11745	11083	91480	81856	155604	155322	161409	165777	157200	169851
48.5	2812	3129	3335	3212	4315	3721	11947	11688	91863	83705	155855	156625	162364	166018	155892	169064
49	2865	3032	3237	3224	4377	3797	12125	11761	94181	85593	156031	156474	162030	165018	155842	169757
49.5	2841	3303	3487	3226	4416	3763	12552	12116	94328	87497	156629	156793	161129	165354	156097	169237
50	3047	3254	3476	3204	4402	4008	12944	12477	96036	88505	156074	157021	162146	165937	155982	169630
50.5	2820	3414	3649	3298	4639	3961	13100	12425	97457	89628	156643	156041	161088	166023	156286	168894
51	2968	3268	3571	3222	4408	4255	13501	12854	99221	90010	157284	158288	161379	166096	155596	169825
51.5	3177	3245	3449	3366	4735	4220	13863	13538	99814	91910	157674	157971	161647	166303	155993	168451
52	3215	3415	3482	3332	4539	4274	14045	13612	101110	92660	157601	157749	161153	165436	156826	169303
52.5	3309	3409	3748	3364	4806	4222	14370	13482	102456	94041	158230	157692	161050	165352	155740	168770
53	3163	3511	3757	3586	4780	4294	14861	14486	103672	95453	158167	159150	161450	166407	156183	168996
53.5	3191	3425	3709	3642	5047	4529	15382	14356	104853	95900	158219	159438	161688	164756	156104	169500
54	3144	3688	4058	3734	4982	4402	15307	14773	105268	98124	158313	159264	161034	165002	155775	169519
54.5	3417	3645	3965	4046	5080	4600	15737	14937	106931	98237	159142	159609	162065	165087	155479	167837
55	3486	3732	3992	3908	5250	4640	16280	15754	107791	99997	158584	159607	160609	164950	155480	169961
55.5	3524	3726	4096	3832	5301	4675	16568	16008	109281	100986	158316	160206	161450	166483	155777	169444
56	3630	3863	4116	3904	5413	4803	16797	16026	110065	102063	158909	160025	161420	164838	156204	167733
56.5	3757	3815	4132	3916	5517	5019	17008	16698	111627	102469	159364	160300	161329	165140	155966	168682
57	3698	3793	4306	3920	5587	4909	17477	16854	112210	103594	158106	160464	160706	165553	156346	168004
57.5	3673	3957	4425	4110	5579	5188	17876	17176	112432	104301	159438	160965	160881	166107	155897	168615
58	3889	4125	4299	4156	5681	5278	17789	17971	113415	105447	159354	160894	161368	165209	155199	169088
58.5	3908	4180	4274	4274	6026	5241	18827	18069	115475	106814	160255	162056	161731	165601	155262	169167
59	3606	4108	4309	4120	5747	5228	18762	18260	115439	107619	158640	161963	161308	164774	155495	168156
59.5	3828	4155	4364	4466	5968	5386	19443	19070	116945	108493	159392	161461	161461	165966	155177	168854
60	3880	4380	4510	4310	6361	5656	19428	19134	117640	109280	159566	161504	161075	165526	155542	169029
60.5	3867	4309	4641	4306	6094	5526	20246	19494	119597	110861	160000	162475	160653	164974	155317	168206
61	3920	4313	4884	4682	6288	5432	20436	19912	120246	110751	159056	161292	160936	164556	155592	168330
61.5	4073	4411	4759	4306	6445	5552	20758	20364	120584	111971	158830	162150	161271	165264	156028	168684
62	4079	4372	4666	4468	6533	5873	21357	20468	121300	113088	158706	162309	161250	165056	155726	168602
62.5	4059	4517	4842	4714	6702	5934	21589	21086	122135	113637	158836	161460	160527	165610	155929	168834
63	4322	4668	5094	4448	6688	6173	22291	21605	123144	114036	159336	162714	160851	165064	155399	168975
63.5	4267	4608	5031	4748	6472	5912	22417	21827	123732	115305	158567	163066	161549	165551	155592	168505
64	4330	4510	5191	4602	6851	6075	22791	21945	125674	116071	159443	162223	160300	165109	154926	167989
64.5	4329	4744	4818	4692	6807	6365	23685	22527	125200	117177	159521	162861	160558	164486	155236	167735
65	4566	4798	5134	4944	6907	6438	23567	22800	126127	116970	159962	163286	160483	164550	153949	168430
65.5	4500	4767	5125	4750	7067	6509	24051	23476	126865	117621	158949	164115	161549	164750	154506	169131
66	4715	4978	5403	5126	7444	6635	24745	23887	128015	119114	159298	162268	160022	165063	154934	166882
66.5	4604	5165	5275	5188	7101	6578	24488	24458	127844	119452	159212	162007	161329	164590	154009	167824
67	4587	4973	5398	5318	7397	6545	25164	24894	129347	120306	159116	163351	160728	165050	155394	167550
67.5	4634	4973	5528	5140	7557	6948	25364	24847	129434	121209	159056	162818	160077	164696	154579	167595
68	4776	5199	5318	5442	7758	6579	26082	25700	130482	121928	160302	163536	161052	164655	154869	168090
68.5	4843	5301	5680	5362	7849	6931	26516	26407	131579	121785	158539	162971	160247	165514	155364	168064
69	4956	5233	5623	5532	7862	7152	26880	26578	131143	122777	160009	162614	160120	165454	155422	167810
69.5	4908	5269	5664	5368	7821	7315	27231	26665	132431	123308	159156	162787	160233	165276	155280	167995
70	4858	5165	5661	5604	7918	7284	28034	27442	132375	123733	159412	164094	160442	164347	154888	167504
70.5	4987	5463	5840	5616	8066	7432	28165	27851	132486	124299	159109	164805	160652	163281	155234	167697
71	4939	5885	5910	5438	8274	7387	28438	28232	134431	125242	159762	163414	159441	164248	155246	167814
71.5	5164	5577	5959	5510	8355	7565	29044	28550	134261	125095	159304	163210	160316	164574	155266	167714
72	5203	5630	6175	5738	8403	7572	29624	28795	135642	126416	159417	163156	159467	164723	154082	167039
72.5	5063	5766	6226	5900	8621	7752	29766	29511	136280	126768	158565	164817	159654	164655	155099	167464
73	5391	5820	6227	5710	8820	7943	30124	29800	136595	127249	159761	164636	160017	164388	153837	167594
73.5	5266	5851	6262	5794	8812	7958	30927	30127	136327	127812	159228	163586	160180	163707	154989	167474
74	5366	5846	6598	5998	8977	8080	31596	31006	137321	129179	158571	164008	159499	165173	154066	167616
74.5	5621	6089	6398	5960	9023	8257	31447	30907	138536	129329	159514	163754	159787	163580	154128	167118
75	5576	5965	6574	6088	9179	8179	32460	31715	139227	129919	159762	164130	160272	163424	153921	168136
75.5	5576	5982	6375	6284	9338	8503	32899	32302	139229	130412	159166	164338	159848	164276	153876	167622
76	5642	6041	6657	6216	9451	8407	33264	32697	139936	130975	159426	163493	159864	163566	154560	168076
76.5	5743	6146	6762	6342	9324	8655	33917	33296	139846	131862	159360	163981	160615	164224	154976	167621
77	5745	6010	6683	6412	9722	8535	34099	33528	140470	132779	158476	163919	159675	164532	154876	168429
77.5	5793	6201	6675	6426	9729	8582	34439	34213	140763	131945	158785	164258	160191	164849	152913	167405
78	5807	6303	6860	6510	9639	9006	34840	34460	141714	132242	158860	163512	159400	164135	154527	167975
78.5	6043	6074	6767	6510	10002	9076	35757	35120	142339	133717	158752	164146	159355	164529	154310	167698
79	6224	6639	7028	6526	9992	9122	35759	35835	143301	133739	158708	163305	159638	164169	154245	167278
79.5	5896	6609	7162	6686	10345	9152	36023	35983	142993	134204	159385	163488	160409	164196	154325	165763
80	6280	6438	7268	6866	10067	9246	37204	36561	143578	134643	159927	163509	159915	163308	154321	166289
80.5	6143	6454	7343	6932	10570	9186	37348	37294	144596	134910	158715	163472	159683	163859	153373	167207
81	6419	6757	7230	7076	10705	9394	37984	37862	144311	134637	158649	164181	159029	163411	153940	166351
81.5	6203	6847	7292	6996	10783	9583	38014	38258	144501	135673	158987	163984	160021	164290	153299	166700
82	6533	6724	7375	7062	10656	9564	38823	38540	145233	136863	158272	164007	159361	163690	154134	166281
82.5	6367	6840	7310	7252	10979	9994	38784	38738	145022	136039	158289	164478	159075	163494	153924	167039
83	6395	7024	7611	7336	11126	10001	40110	39347	145363	137562	159183	164704	159402	163318	152588	167416
83.5	6659	7019	7722	7390	11352	10091	40547	39998	147011	137242	159240	163115	158642	163475	153204	167719
84	6876	7125	7846	7532	11253	10396	40677	40170	146682	136844	159620	163079	159565	164484	153248	166136
84.5	6645	7177	7834	7444	11297	10138	41391	40952	147243	137703	158542	163506	158967	163711	153227	167268
85	6836	7379	7974	7816	11440	10258	41658	41476	146978	138235	157882	163850	160139	163193	153649	167055
85.5	6907	7357	7940	7628	11268	10756	42202	41730	147555	140091	159589	163992	160413	163037	154293	166355
86	6780	7468	7819	7692	11507	10708	42549	42394	148030	138231	159188	164090	158956	164011	153777	166476
86.5	7002	7487	8268	7776	11693	10668	42944	42921	148932	139513	159005	163697	159483	163588	153125	166338
87	7036	7328	8074	7698	11920	10727	43945	43806	149161	140223	158922	163792	159213	164251	153069	166031
87.5	7080	7757	8258	7980	12173	10990	44109	43986	149271	140187	159239	164064	158711	163912	153498	166157
88	7061	7842	8304	7946	12048	11207	44355	44176	149411	140837	157950	164139	158534	164246	153747	167339
88.5	7268	7704	8380	8206	12410	11277	45104	45312	149400	141478	159284	164066	160239	162983	153204	166236
89	7456	7837	8568	7884	12266	11521	45533	45142	150290	141337	159050	164551	158765	163654	153851	166704
89.5	7368	7895	8576	8436	12482	11450	46659	45883	150926	141387	158715	164650	158777	163605	153193	165943
90	7420	7827	8517	8140	12684	11588	46929	46067	150272	142593	158725	164217	159315	163575	153241	165330
90.5	7617	8220	8876	8556	12642	11826	47793	47262	150368	142159	158864	163867	158754	163259	152934	166722
91	7664	8134	8790	8432	12900	11830	47854	47660	151421	142302	158556	163497	158960	163762	153885	166388
91.5	7789	8221	8969	8656	12894	11812	47554	48209	151809	141969	158641	164027	159596	164344	153268	166785
92	7671	8285	8786	8590	13227	12201	49150	48650	152006	143444	158421	164260	158566	162827	153038	167322
92.5	7923	8324	9058	8634	13353	12162	49556	49131	152242	143213	158675	164029	158885	163487	153262	166720
93	7759	8348	9099	8936	13239	12173	49553	49770	151937	143381	157112	163480	158337	164138	154046	165930
93.5	7635	8299	9062	8464	13522	12581	49683	49915	152272	143564	157965	164258	158783	163552	154352	167652
94	7798	8311	9308	8766	13814	12564	50184	50749	152985	144248	158778	163393	158615	163140	152756	166764
94.5	8113	8783	9256	8876	13932	12742	51391	50690	153219	144618	158997	164220	159056	163006	152977	165765
95	8004	8594	9228	9112	14129	12989	51527	51655	153212	144767	158642	164946	159667	163649	153283	166243
95.5	7966	8608	9475	8982	13995	12888	52259	52207	153588	143785	158454	163205	158828	162747	152305	167067
96	8260	8689	9460	9120	14022	13014	53033	53072	153082	145141	158423	164847	158748	162662	153488	166934
96.5	8184	8695	9765	9396	14307	13080	52817	53722	154211	144460	158569	163677	158589	163524	152968	166309
97	8367	8972	9753	9310	14609	13446	52946	53601	154546	146213	158732	163993	158998	161954	152333	165974
97.5	8436	9030	9730	9312	14680	13374	54333	53979	154752	145300	158789	163232	158454	163409	153357	165874
98	8470	9157	9845	9418	14765	13580	54627	54895	154761	145922	158672	163255	158494	162973	153032	165156
98.5	8732	9116	9796	9576	15045	13576	55690	54955	155466	146289	158610	163788	158629	163472	152975	165208
99	8608	9063	9793	9594	15090	13920	55534	55752	155509	146961	158522	164048	158515	163046	151792	165992
99.5	8897	8979	10117	9776	15239	13952	56291	56243	155321	146114	158697	163285	157959	162552	152856	166526
100	8667	9561	10097	9688	15380	14060	56412	57107	155615	146687	157849	163976	158854	162764	154074	165343
100.5	8774	9679	10467	9906	15202	14533	57481	56817	155034	146777	158976	162986	158020	162578	151577	166441
101	8747	9299	10221	10142	15736	14510	57371	57470	156622	147800	159006	164057	158081	162764	153435	165791
101.5	9012	9412	10737	10130	15671	14424	58581	58243	156457	147055	158125	163560	158972	164060	152087	164336
102	9109	9676	10634	10292	15800	14717	58491	58685	156434	147646	158482	163723	157890	161893	152487	164654
102.5	8843	9606	10304	10018	15973	14725	59241	59421	156718	148382	158434	163480	158290	162676	152677	166090
103	9155	9653	10711	10292	16079	15054	59756	59474	157480	148865	159310	162928	158157	162714	152457	165327
103.5	8913	9797	10945	10460	16002	14654	60066	60696	157112	149062	158053	163726	157902	161885	152633	165781
104	9400	9998	11041	10664	16553	14964	60943	60398	157534	149431	158972	163520	158043	162622	152217	166618
104.5	9318	9735	11014	10520	16456	14977	61209	60824	157087	148661	159040	163810	157925	161401	153065	165094
105	9622	10085	11001	10390	16843	15296	61402	62178	157056	149029	158575	164610	158210	162108	152326	166238
105.5	9356	10085	10997	11008	17016	15688	62235	62261	157568	149423	159238	163063	158102	161969	152431	165394
106	9605	10043	11232	10926	16637	15438	62597	63284	157863	150073	158152	164097	157669	162617	152300	165289
106.5	9662	10353	11312	11110	17370	15651	63038	62867	159067	149705	159070	164802	157950	162275	152584	165636
107	9781	10316	11371	11204	17004	16073	63769	63905	158106	149403	158265	163344	157377	162055	152213	165845
107.5	9645	10407	11251	10952	17391	15905	63977	64724	157614	149778	158904	163899	157375	162431	153214	164976
108	9970	10466	11310	11246	17604	16272	64256	64537	158175	150409	157834	163747	157376	162541	152135	165529
108.5	9859	10562	11772	11156	17543	16608	64985	65471	157877	150825	159154	163977	157415	162441	152040	165154
109	9949	10598	11758	11258	17749	16451	65535	66112	158832	150260	158534	163824	157805	162326	152317	164519
109.5	9881	10817	11766	11186	17906	16431	66422	66855	160025	150708	158729	163246	158145	162219	152382	165272
110	10138	10625	11870	11530	18279	16768	66478	67264	158748	150564	158097	164011	158049	162456	151574	164487
110.5	10714	10739	11700	11416	18346	16938	66856	67517	159421	151120	157836	164508	157368	162012	151858	164907
111	10279	11120	12086	11634	18388	17616	67427	68068	159152	151841	159215	163721	157782	162151	151678	164806
111.5	10011	10968	11913	11686	18528	17333	67599	68964	159685	150865	158398	163225	157155	162247	152518	164659
112	10476	11116	12289	11834	18596	17676	68406	69337	159508	151499	158444	163753	157632	161809	151911	164720
112.5	10429	11187	12343	11760	19025	17553	68733	69586	159595	151192	157216	163286	157814	161787	152870	164390
113	10703	11367	12432	11958	18672	17514	69597	69638	159974	151823	157906	164641	156936	162528	151460	165308
113.5	10322	11223	12478	11888	19276	17972	70246	70475	159671	152307	157976	163900	157239	161495	152405	164352
114	10993	11590	12466	12188	19412	17778	70422	70943	160439	152194	158379	163711	156553	161710	150958	164990
114.5	10813	11652	12531	12316	19442	18103	71225	71109	160640	152232	158539	163268	156659	161520	152193	165579
115	10567	11617	12554	12222	19352	17968	71685	72479	160021	153161	157263	164454	157904	161197	151680	165290
115.5	10853	11713	12708	12538	19667	18518	72349	72428	160677	152442	157914	163750	156751	162498	152189	164961
116	11026	11871	12730	12440	19650	18699	72133	73167	161746	152435	157718	164019	157163	161331	151654	166495
116.5	10932	11681	12879	12668	20128	18451	72401	73637	161942	151700	157525	163167	156839	161188	151289	164476
117	11469	11854	13418	12914	20184	18954	72892	74138	161118	152827	156603	164401	156662	162136	151645	165920
117.5	11331	12158	13011	12704	20387	18781	73333	74131	161047	153038	157552	163397	156376	161325	151372	165060
118	11307	11905	13572	12916	20482	18589	74323	75294	162168	152325	156892	163578	157182	162101	151962	165250
118.5	11511	11879	13453	12872	20821	19095	75089	75217	161977	153419	158583	163333	156360	162419	152501	165442
119	11632	12649	13380	13176	20738	19092	75396	75553	161514	152778	157349	163610	156461	161710	152587	164692
119.5	11451	12306	13337	13016	21068	19306	75465	76449	161474	152764	158587	164947	156491	160909	151178	164447
120	11449	12375	13442	13130	21125	19700	76012	76680	161592	152200	157531	162977	157227	161050	152101	163906
120.5	11935	12543	13544	13314	20938	20048	76546	76946	161836	153775	157714	164100	156829	162252	150944	164859
121	11657	12445	13636	13402	21380	19793	76576	77482	162242	153716	157720	163084	157105	160657	151425	164197
121.5	12023	12747	13785	13490	21717	20184	77332	78158	161701	153095	157948	163086	156459	161477	151062	164337
122	11869	12495	14001	13588	21737	20240	77613	78680	161457	152884	158043	163989	156254	161680	150358	164526
122.5	12208	13127	13871	13230	21565	20257	78075	79249	162095	154802	157419	163627	156698	161303	151694	164357
123	11994	12946	14087	13842	22045	20280	78909	79283	162244	153811	157566	163775	157040	162197	150626	163640
123.5	12121	12963	14007	13668	21968	20204	79236	80264	163018	153915	157005	163266	157187	160810	151022	164555
124	12082	13126	14293	13738	22155	20706	79440	80829	162399	154493	157466	163849	156166	160292	151100	164121
124.5	12226	13457	14274	14192	22524	20674	80409	81511	162574	153587	157371	164227	155772	160641	150780	164090
125	12370	13128	14419	13830	22578	20920	80046	81558	163228	154121	157331	162436	156275	161506	150792	163035
125.5	12447	13151	14459	14186	22978	21044	80780	81848	163206	155008	157268	162886	155891	160725	151428	164045
126	12575	13506	15095	14610	22621	21311	81392	82964	162671	154335	157385	163486	156384	161681	151550	163775
126.5	12529	13279	14832	14438	23196	21450	81158	82650	163296	154675	157427	162509	156115	161360	150846	163977
127	12847	13339	14895	14462	23187	21443	82360	82860	162659	155275	157350	163342	156347	160466	150871	164468
127.5	12810	13603	14964	14352	23246	21945	82346	82824	163171	154710	157039	163579	156867	160411	150057	163543
128	12851	13411	15125	14550	23401	22024	83163	84071	162558	154514	157137	164124	156607	161631	150225	164217
128.5	13018	13640	15018	14374	23569	22241	83320	84783	162750	155606	157320	162736	156961	160835	150492	163544
129	12954	13725	15247	14922	23890	22612	83859	85620	162639	154661	156772	163128	156700	161301	151276	163142
129.5	12818	14005	15358	14664	24493	22561	84528	85584	164010	155002	156684	163265	156069	160795	151019	163779
130	13052	14168	15270	14838	24593	22539	85286	85599	162999	155413	157151	163417	156007	161534	150045	163665
130.5	13300	14037	15571	15114	24355	22829	85097	85819	164181	154855	156587	162166	155441	160733	150800	164009
131	13514	14046	15447	14986	24316	22726	85732	86874	163420	154951	156992	162609	156402	160349	149894	164331
131.5	13180	14297	15687	15450	24855	22734	86075	87094	163005	155009	156867	163602	155817	160647	151216	163581
132	13425	14117	15573	15154	24860	23132	86734	87945	163960	155157	157479	162402	156981	159702	150284	163981
132.5	13298	14355	15725	15572	24946	23166	86949	88333	163487	155752	157688	163157	155870	160069	150699	163267
133	13394	14482	15780	15422	25328	23575	87023	88399	163464	155404	157520	163679	156111	160483	150749	163464
133.5	13861	14340	15860	15562	25508	23733	86601	88560	164409	155520	156822	162201	156663	161426	150650	164061
134	13953	14703	16151	15370	25576	23748	88001	89723	163164	155141	156054	162178	156100	160747	150393	163616
134.5	14001	14678	16582	15858	25476	24056	88554	89478	163752	155529	156451	162646	156617	161368	150797	163471
135	13801	14740	16444	15986	25830	23848	88862	90382	164706	155155	157198	163303	156449	160935	150498	163313
135.5	14098	14868	16393	15696	25729	24112	89195	91298	163781	156141	157605	162319	156562	160015	150897	162245
136	14014	15193	16476	15864	26445	24404	89731	90155	164314	155672	156856	161081	156279	161254	149774	163713
136.5	14050	15259	16514	15916	26537	24474	89859	91430	164152	155732	156442	162190	155196	160892	149637	163039
137	13963	15256	16803	16230	26333	24526	90875	92018	164391	155851	156876	162268	154980	160188	150096	162483
137.5	14094	15336	16793	16294	26516	24734	90855	91485	164413	155318	157600	162584	155836	160125	148320	162519
138	14381	15266	16747	16344	26788	24723	91267	92229	163981	156244	157316	162840	154963	159416	149831	162378
138.5	14494	15393	16918	16472	26711	25447	92024	92296	164479	155021	156390	162898	155858	160580	150423	162596
139	14683	15632	16979	16246	26759	25024	91824	92835	164027	155685	156632	161404	155999	159588	149595	163527
139.5	14559	15641	17122	16842	27171	25361	92082	93091	163144	156567	157568	162950	154848	160330	150084	163034
140	14884	15623	17305	16426	27152	25578	91833	93306	165021	156565	156485	163115	156176	160278	150535	163392
140.5	14694	15718	17624	16876	27727	25912	92328	94727	165221	156253	157205	162588	156263	158716	149072	162971
141	14681	15791	17649	16998	27878	25932	93319	94451	164766	156424	156711	162766	155099	159755	150021	163131
141.5	14701	15791	17449	16916	27946	25970	93293	94677	163959	156275	156994	162074	155450	161025	149302	162382
142	15001	15997	17920	17050	28397	26282	94307	94970	164308	155813	156317	162265	156032	159981	148395	163427
142.5	15139	16060	17825	17302	28226	26522	94333	95945	164187	155871	156614	161360	155158	160495	149777	162497
143	15231	16346	18210	17116	28343	26232	94433	96088	165068	155566	156855	161427	155306	159398	150196	161568
143.5	15235	16205	17811	17244	28562	26668	94745	96776	166470	156232	156718	162528	154928	159931	148948	162719
144	15343	16095	17892	17402	28898	26591	95761	96879	164817	156120	156773	162372	155077	159880	149464	162314
144.5	15366	16459	18008	17574	28923	26953	95908	96481	165202	156655	156915	162253	155682	160169	149350	163162
145	15538	16303	18268	17608	29297	26888	95853	97691	164074	156959	156094	162807	155251	160334	150151	162970
145.5	15240	16492	18128	17728	29727	27324	96742	97930	165869	156231	155760	161836	155265	159655	148424	162487
146	15822	16569	18389	17774	29164	27326	97642	98661	165426	156705	156886	162572	155109	160718	149306	162645
146.5	15594	16509	18499	17700	29528	27048	97239	98359	165226	157298	156053	161781	154141	159907	149717	162943
147	15874	17071	18635	17686	30130	27847	97110	99052	165281	157673	156945	161667	155358	158956	149526	162197
147.5	16065	16870	18375	18190	29932	27607	98909	99246	164625	156777	155939	161601	154835	159761	149030	161698
148	16129	17243	18619	18056	30311	27890	98361	99834	164867	156627	156642	161928	156223	159371	149506	162505
148.5	15769	17155	18839	18270	30646	28191	99048	99825	164993	155671	156116	162021	155039	159760	149984	162954
149	16413	17096	19238	18224	30660	28572	98980	100387	164803	156574	156545	162787	154501	160431	148917	161571
149.5	16075	17285	19154	18400	30645	28618	99813	101227	165460	156086	156436	162285	154655	160056	148281	162257
150	16218	17681	19196	18482	30599	29268	98837	101050	165125	157220	157192	162233	154880	159524	149723	162391
150.5	16213	17428	19301	18726	31190	28928	99847	101198	164680	156329	155056	161402	155670	159513	149743	162794
151	16908	17823	19244	18818	31103	28890	99845	101454	164018	157642	155910	161424	154876	159597	149838	162011
151.5	16606	17512	19801	19062	31619	29555	101161	101667	165681	155911	155906	161408	155004	160555	149514	161490
152	16511	17693	19590	18620	31543	29279	100176	102117	164570	157253	155510	161578	154505	158793	149109	163631
152.5	16962	17976	19837	19204	31295	29534	100358	102055	165136	156784	155602	161681	153412	159324	149259	162260
153	16807	17737	19788	18990	31752	29614	101014	102628	164806	156779	156702	162098	154257	159501	148852	162671
153.5	16851	18114	20102	19374	31951	29927	101894	103266	165460	156541	156600	161841	155262	159422	149283	162130
154	17098	17949	20012	19364	31873	29995	102032	103497	165882	157995	155828	161438	154083	158270	147861	161585
154.5	17101	18303	20386	19200	32396	30137	102117	104208	165018	156720	156318	162553	154540	159003	148326	162149
155	17141	18195	20342	19462	32432	30293	102872	104207	165323	157105	155364	161440	153297	159056	148201	162733
155.5	17352	18563	20086	19808	32479	30537	103306	105269	164897	157118	154829	161050	154982	159526	149090	161863
156	17424	18265	20413	19834	33019	30805	104183	104899	165227	157583	156522	162643	154287	158270	148090	162276
156.5	17375	18489	20764	19764	32874	30816	103968	104914	165155	157574	156108	162055	153898	158441	149343	162251
157	17328	18593	20606	20012	33365	30916	104609	105917	165548	157243	155642	161760	154719	158468	148274	162796
157.5	17698	18591	20767	20064	33482	30943	104368	105914	165670	157468	155560	161489	153063	158929	148370	161828
158	17731	18684	20996	20016	33684	30880	104017	107138	164516	157588	156138	161233	154104	158453	148398	161476
158.5	17648	18805	20837	20260	33598	31640	104800	106193	165148	157252	155301	162105	154827	158991	149028	162456
159	17980	18897	20678	20416	34046	31658	105324	106341	165235	157233	155944	161275	154553	158600	148737	161320
159.5	17727	18895	21285	20320	33892	31836	105128	107322	165167	157098	156094	160798	154052	158618	147958	161592
160	17922	19167	21110	20274	34406	31729	105997	107372	165232	157734	155250	161888	154822	158175	147628	161156
160.5	18012	19085	21607	20696	34756	31726	106287	107388	166326	157471	155273	161228	154500	158613	148460	161241
161	17975	19165	21292	20122	34733	32294	106541	107783	165535	157069	155864	160938	154340	158729	147891	160851
161.5	18189	19411	21626	20900	34758	32216	106063	108013	166311	156753	154886	160830	154579	158245	147587	161237
162	18409	19546	21581	20808	35611	32796	106763	108687	164435	157814	155643	161246	154065	158896	147822	161522
162.5	18462	19601	21880	21146	35156	33427	106962	108404	165391	156887	154981	161602	153516	158834	148109	160357
163	18381	19350	22211	21054	35157	32970	107501	108738	165310	158303	155870	160562	153869	157711	148268	160893
163.5	18458	19764	21730	21176	35600	32611	107679	109527	164787	157074	155638	160944	153433	157733	147089	161225
164	19158	19855	21775	20990	35380	33433	107859	109404	165599	158802	155389	161457	153407	158408	147561	161783
164.5	18416	19936	22018	21530	36012	33409	108584	110007	165717	157263	154917	160588	154188	157992	147876	161504
165	18701	19681	22447	21772	35469	33704	108633	110460	164821	156728	154962	160755	153811	158843	147732	160948
165.5	19047	20092	22416	21536	36102	33977	108891	110281	165800	157354	154736	159992	153352	157776	148367	161149
166	18724	20028	22639	21910	36702	34298	108367	110144	166578	157257	155796	161955	154297	158708	147972	162681
166.5	19380	20376	22306	21720	36536	34826	109610	110784	165970	156992	154805	161338	153876	158544	147786	160744
167	19415	20196	22479	21774	36704	34505	109097	111602	165826	158080	154677	161197	152934	157505	147660	161689
167.5	19446	20769	22509	22408	37024	34185	109909	111517	165771	158367	155227	161127	153384	158699	147120	161436
168	19457	20787	23120	21926	37418	34892	109867	112822	166138	157419	155314	160313	153751	158221	148389	161341
168.5	19625	20933	22933	22218	37607	34586	110189	112419	165193	157431	153999	159798	152857	157131	147313	161222
169	19629	20759	23222	22416	36874	35154	110847	112159	165539	157436	154946	159847	152739	157850	148432	160873
169.5	19235	20896	23031	22086	37490	35174	111399	112477	167064	156777	153599	160647	153415	158306	148151	161163
170	19587	20818	23382	22240	37633	35387	111220	113482	166323	157631	154784	161639	153309	157599	147814	160728
170.5	19707	20844	23242	22700	38042	35444	110858	113313	165982	158728	154184	160526	153783	157346	147184	160266
171	19932	21017	23147	22704	38522	35396	112151	114032	165823	158104	154986	159822	152939	156733	148037	160587
171.5	19633	21443	23041	23140	38572	35719	112024	113799	165570	156642	154810	161925	152696	158576	147063	160771
172	19935	20885	23795	22748	38299	35562	113203	113672	165889	157262	154047	161372	153893	157729	148250	160552
172.5	20078	21081	23432	22994	38471	36173	111757	113606	164261	156877	154167	160388	153105	157087	146684	160976
173	20208	21428	23656	23100	38623	36580	112465	114384	165224	157602	154210	160320	152920	157557	146936	160543
173.5	20419	21560	23566	23200	38670	36455	112321	114367	165479	157597	155164	160810	153561	157847	146946	160957
174	20099	21355	23955	23250	38974	36627	113404	116166	164847	157434	154913	160316	153317	157656	147346	160535
174.5	20440	21873	23997	23338	39219	36763	113345	114936	165264	158018	154746	159914	153426	157033	147533	161552
175	20083	22144	24439	23462	39505	37137	114098	115980	165383	157028	154219	160027	152720	156675	147403	160867
175.5	20547	21900	24540	23502	39831	37572	113973	115598	164657	157975	154323	160660	152782	157608	148205	160767
176	20803	22094	24040	23552	39477	37629	113278	115904	166240	156984	154669	160440	153643	157657	147500	160503
176.5	20797	21780	24881	23844	40226	37355	114577	116321	165411	158055	154143	160342	151727	157610	147550	160160
177	20978	21873	24260	23964	40195	37854	114785	115949	165211	156959	153690	160743	153423	158424	145849	160173
177.5	20769	22420	24659	23772	40772	38462	115121	117290	165786	157121	154631	160107	152403	157059	146808	160886
178	21044	22203	25144	23772	40546	37792	114841	116856	165244	158048	154299	159798	151946	156823	147830	159811
178.5	20877	22472	25298	24256	41077	38491	115423	117002	165257	157819	154738	160517	152655	156345	147495	161302
179	21030	22544	25173	24146	41244	38710	115374	116938	166347	158159	153513	160185	152392	156810	145987	160232
179.5	21312	22647	25168	24380	41274	38141	115924	117930	165553	158138	155380	159625	152423	156824	147143	160766
180	21378	22681	25233	24280	41473	38324	115869	117613	165200	157861	154231	160586	152566	157087	146737	160802
180.5	21243	22999	25371	24694	41074	38636	116066	117198	166292	157537	154169	160464	152929	156764	146782	161248
181	21471	22799	25762	24556	41977	38842	116506	118395	165584	157239	154230	160451	152595	157460	146545	159845
181.5	21449	22912	25523	25106	41974	38757	117164	119166	165774	157371	153167	160592	152023	156747	146599	160424
182	21694	22940	25749	24626	41866	39325	117083	118678	166480	157246	153283	160310	151937	156499	146694	161127
182.5	21871	23162	25846	24958	42223	39448	116605	118312	165525	157461	154423	159620	152801	156887	146630	159931

## Sheet: Fig 4
	Fold Change
VmeCmr[Tco] : Tco 7SL-sRNA
	NTC		10 fM		100 fM		1 pM		10 pM		100 pM		1 nM		10 nM
	0.981616	1.01838	1.14738	1.17843	2.20609	2.19867	14.9975	15.6419	25.5498	26.3019	24.0884	27.1917	24.1999	24.9104	25.2574	25.065
	1.0387	0.961299	1.73498	1.7552	10.0905	10.4762	24.1889	24.7768	26.2859	26.3734	27.0183	25.7391	25.5058	26.0343	25.6863	28.3152
	1.00038	0.999616	2.29843	2.05048	12.4628	11.4538	21.6448	22.8793	22.9126	22.5959	23.1073	22.8048	25.6396	23.548	23.0762	23.6249
VmeCmr[Tco] : Tbr 7SL-sRNA
	NTC		10 fM		100 fM		1 pM		10 pM		100 pM		1 nM		10 nM
	1.03017	0.969828	1.01835	0.969549	0.972052	0.989989	1.026	1.00848	1.03337	1.03379	1.27308	1.25626	4.84844	4.80617	22.9715	23.3637
	0.80435	1.19565	0.679939	1.08083	1.51483	1.22795	1.14768	1.13776	1.43232	1.57384	2.66411	2.33725	12.9433	8.39098	20.9916	19.3987
	0.969289	1.03071	1.0191	0.982229	1.12138	0.972036	0.930822	0.913361	0.987636	1.18573	1.47343	1.1626	4.10778	4.09847	20.2654	21.4741
VmeCmr[Tbr] : Tco 7SL-sRNA
	NTC		10 fM		100 fM		1 pM		10 pM		100 pM		1 nM		10 nM
	0.961333	1.03867	1.07018	1.02321	1.09231	1.06444	1.60875	1.59761	5.22336	5.10669	10.7442	11.5155	11.41	12.8714	10.953	11.8353
	1.05256	0.947443	1.06516	1.0331	1.30812	1.32131	2.91964	3.00731	8.43991	8.84717	9.40705	9.84771	9.37792	10.8653	9.5934	9.52169
	0.955114	1.04489	0.954711	1.04061	1.04795	1.09203	1.87406	1.67926	6.34157	5.96504	11.8054	12.8009	12.058	11.9809	11.817	12.0459
VmeCmr[Tbr] : Tbr 7SL-sRNA
	NTC		10 fM		100 fM		1 pM		10 pM		100 pM		1 nM		10 nM
	0.978506	1.02149	1.08688	1.01612	1.56694	1.43979	5.02195	4.15329	8.84055	8.66644	9.07891	9.26206	8.93846	9.10453	8.66819	9.04746
	0.961132	1.03887	1.12844	1.10225	1.77342	1.65379	6.38113	6.43721	13.5655	12.777	13.2246	13.6817	13.199	13.52	12.7687	13.7597
	0.924057	1.07594	1.13353	1.14846	1.57668	1.45833	5.4863	4.95383	10.5593	11.0011	11.6551	10.8445	10.7637	10.8582	10.7126	11.0534

## Sheet: Fig 5
T. congolense-infected cell culture
	time / h	Cmr[Tco] / NucC - fluorescence fold change			qPCR - DDCt			cell count
	0	0.716	0.455	0.519	0	0	0	50000	50000	50000
	24	7.66	9.41	7.45	9.03	9.51	8.04	195000	210000	162500
	32	6.1	6.97	4.64	6.44	7.13	5.94	795000	555000	435000
	48	11.2	9.79	10.1	9.3	8.73	9.61	1100000	1420000	1900000
	72	10.8	11.2	10.5	10.17	11.01	10.75	2580000	3130000	2320000
	96	11.4	11.9	12.1	13.3	12.88	13.79	9500000	6325000	8250000
T. brucei-infected cell culture
	time / h	Cmr[Tbr] / NucC - fluorescence fold change			qPCR - DDCt			cell count
	0	0.295	0.192	0.323	0	0	0	20000	20000	20000
	24	1.86	1.83	1.79	6.6	5.85	5.96	153333	86667	113333
	32	4.25	3.94	3.96	7.76	8	7.37	376667	306667	406667
	48	9.02	8.97	8.86	10.47	10.24	9.98	1933333	2920000	3840000
	56	10.1	9.66	9.43	10.63	10.89	9.84	4000000	7066667	9266667
	72	11.7	11.8	12	12.45	12.14	12.44	1000000	1733333	866667

## Sheet: Fig 7
Animal 222
	Days post infection	VmeCmr[Tco] / Fluorescence fold change		Parasitaemia / cell ml-1	RT-qPCR / ΔΔCt
	-2	0.808254	0.768582
	3	1.87802	2.00901	2000	5.23
	6	17.0743	16.4587	20000	16.33
	10	6.1287	6.23632	2000	10.78
	14	17.4034	16.5099	270000	19.15
	19	16.8332	17.3819	50000	14.77
	24	18.0027	16.9652	87000	17.39
	31	14.5198	15.0913	12000	12.68
	40	17.1856	17.6385	25000	17.07
	45	17.4021	17.3091	12500	16.75
	49	17.4594	17.631	25000	14.7
	54	18.1541	17.618	12500	17.26
	63	18.0928	17.653	25000	17.08
Animal 230
	Days post infection	VmeCmr[Tco] / Fluorescence fold change		Parasitaemia / cell ml-1	RT-qPCR / ΔΔCt
	-2	0.765048	0.717282
	3	1.61582	1.63383	2000	5.15
	6	17.4168	17.8809	140000	17.1
	10	11.5402	11.6085	2000	12.05
	14	17.0201	16.9764	8500000	19.05
	19	16.2581	16.7267	50000	17.85
	24	17.6102	17.2833	2000	15.31
	31	17.2744	17.5613	2000	16.72
	40	17.4887	16.8826	2000	16.87
	45	17.6906	17.1628	100000	18.92
	49	17.1741	17.4038	75000	17.85
	54	17.4625	17.3138	12500	17.49
	63	17.3523	17.572	50000	19.47
Animal 267
	Days post infection	VmeCmr[Tco] / Fluorescence fold change		Parasitaemia / cell ml-1	RT-qPCR / ΔΔCt
	-2	0.802212	0.774396
	3	1.41518	1.32068	2000	4.91
	6	13.8589	13.806	20000	16.9
	10	2.7459	2.81202	2000	7.85
	14	16.8445	16.9326	2000	18.12
	19	17.0617	17.4286	75000	17.77
	24	17.4469	17.8496	2000	15.22
	31	17.0537	17.0785	25000	16.22
	40	17.8812	16.9231	2000	18.32
	45	4.98564	5.05392	2000	10.14
	49	18.0919	17.5112	75000	17.67
	54	17.3004	17.9651	2000	15.66
	63	17.6311	17.7706	37500	17.64

## Sheet: Fig S2
T. congolense-infected cell culture
	time / h	Cmr[Tco] / NucC - fluorescence fold change				Cmr[Tbr] / NucC - fluorescence fold change
	0	0.716	0.455	0.519		0.676	0.27	0.362
	24	7.66	9.41	7.45		0.496	0.865	0.512
	32	6.1	6.97	4.64		0.632	0.534	0.481
	48	11.2	9.79	10.1		0.787	0.825	0.871
	72	10.8	11.2	10.5		0.366	0.45	0.528
	96	11.4	11.9	12.1		0.575	0.542	0.766
T. brucei-infected cell culture
	time / h	Cmr[Tbr] / NucC - fluorescence fold change				Cmr[Tco] / NucC - fluorescence fold change
	0	0.295	0.192	0.323		0.74	0.417	0.815
	24	1.86	1.83	1.79		0.703	0.788	0.827
	32	4.25	3.94	3.96		0.786	0.848	0.812
	48	9.02	8.97	8.86		0.784	0.755	0.861
	56	10.1	9.66	9.43		0.77	0.905	0.795
	72	11.7	11.8	12		0.824	0.833	0.786

## Sheet: Fig S2 Cmr_Tco Raw Data
T. congolense-infected cell culture
	Fluorescence Intensity
	Samples and and non-target controls (NC)
time / min	NC		sample 22		sample 23		sample 24		sample 25		sample 26		sample 27		NC		sample28		sample29		sample30		sample31		sample32		sample33		sample34		NC		sample35		sample36		sample37		sample38		sample39		sample40		sample41		NC		sample42
0	651	698	238	477	218	232	489	209	230	551	130	285	223	742	433	211	545	279	367	411	304	364	249	151	136	280	783	242	652	116	445	254	156	183	605	142	0	198	206	293	474	198	-322	479	434	188	-388	69	292
1	682	822	209	536	396	441	361	352	162	534	204	268	90	756	344	141	511	146	435	204	471	86	251	150	197	286	306	232	612	113	251	230	-115	261	710	89	52	186	227	319	657	291	-146	200	180	313	-371	208	240
2	536	715	79	582	174	593	447	406	24	776	56	393	84	832	251	158	344	208	600	159	317	56	117	251	129	355	163	393	689	382	269	232	-14	268	663	56	202	254	312	210	778	119	-166	403	279	110	-306	216	153
3	705	818	319	485	391	344	501	441	115	831	312	296	298	867	392	252	401	320	623	419	214	301	210	296	298	267	326	238	764	362	278	409	153	307	805	37	59	429	571	395	651	443	-90	592	432	327	-200	194	241
4	506	913	226	432	231	410	323	328	193	630	151	329	301	785	379	226	379	276	407	347	495	408	199	211	301	514	555	294	667	229	327	472	262	363	688	185	190	318	471	429	722	212	-70	505	396	561	-166	311	442
5	526	772	378	596	362	573	556	524	257	662	345	271	245	1085	676	351	538	451	475	478	440	479	351	430	365	564	588	292	993	413	258	343	162	390	824	247	205	595	308	392	875	373	144	391	484	716	56	316	309
6	565	850	225	607	337	449	505	362	211	790	389	461	386	879	517	345	607	321	522	354	336	299	352	211	621	565	694	241	1092	696	300	427	245	429	839	354	264	614	494	511	957	526	75	690	659	725	109	254	579
7	933	763	266	554	457	538	626	593	264	658	476	403	305	1146	495	443	556	359	574	444	580	462	417	380	705	700	714	536	1318	816	418	575	236	703	945	404	314	542	820	782	1062	668	295	844	776	864	132	427	604
8	641	850	255	535	401	538	636	726	222	971	315	619	353	1160	566	399	530	431	677	468	554	420	357	330	536	475	528	544	1443	973	538	497	469	549	1190	245	281	543	903	768	1056	596	417	869	979	1221	66	484	437
9	806	983	283	583	419	497	738	481	334	1016	295	685	340	1212	739	471	701	385	731	659	705	394	426	399	535	864	627	544	1716	1140	570	653	448	594	1023	284	500	680	1160	718	1286	785	432	764	1276	1466	239	450	653
10	927	950	268	810	338	651	649	546	285	1046	477	711	432	1218	732	338	566	609	761	680	569	563	446	308	673	967	851	652	2129	1407	626	572	658	534	929	604	360	643	1121	876	1135	498	506	945	1749	1874	125	478	576
11	800	944	362	775	584	595	614	535	370	997	648	746	429	1363	717	576	726	440	993	783	716	754	553	484	753	898	864	479	2378	1636	677	635	786	669	1414	749	630	664	1526	1224	1349	587	552	1125	1974	2031	135	589	869
12	886	1070	383	705	571	703	685	513	352	936	485	876	463	1417	824	650	503	487	1080	807	793	597	646	418	927	1017	799	646	2759	2034	616	786	727	845	1555	807	811	768	1483	1187	1477	754	705	1100	2443	2397	65	463	895
13	859	923	358	753	647	724	502	668	256	979	750	828	528	1438	953	557	889	607	1238	983	736	675	736	698	916	915	917	512	3263	2429	780	791	829	913	1714	878	850	972	1950	1284	1395	815	818	1327	3099	2855	265	497	1109
14	1165	1048	389	836	650	501	676	642	401	989	631	1047	554	1388	1060	751	707	593	1075	1028	870	751	710	400	904	1003	749	727	3736	2986	661	759	1005	1011	1763	1089	870	945	2132	1328	1360	890	1120	1517	3500	3329	493	818	1357
15	1214	1231	250	642	580	804	636	657	415	989	643	912	456	1504	899	712	832	773	1175	1118	1004	751	579	660	871	1269	1037	775	4245	3461	764	832	1139	1082	1982	1250	1135	1185	2635	1801	1416	981	1178	1815	4141	3959	445	606	1417
16	1189	1491	608	876	668	770	710	658	408	1146	1000	1012	645	1603	974	637	838	739	1469	1230	950	681	687	565	1031	971	885	755	5050	3962	731	810	1344	1489	2336	1412	1335	1552	3005	1882	1578	882	1443	2070	5086	4797	286	760	1573
17	1121	1104	475	796	616	845	805	644	450	1080	1127	1197	617	1558	1067	749	916	705	1688	1491	914	906	840	767	1122	1185	1133	868	5767	4897	771	1081	1408	1640	2393	1672	1336	1457	3691	2300	1704	1124	1784	2361	6009	5520	463	1039	1879
18	1213	1228	512	824	743	656	716	789	465	1123	1136	1348	649	1639	1175	785	1293	913	1817	1606	1106	796	881	764	1003	1349	959	903	6603	5634	927	1063	1745	1874	2929	1827	1600	1672	3931	2487	1874	1097	1844	2450	7098	6667	478	819	2192
19	1337	1283	357	952	886	745	778	664	340	1121	1172	1424	711	1664	1085	926	1243	840	2193	1834	1132	950	1078	828	1259	1539	1152	903	7655	6194	1079	1257	2109	2037	3251	2403	1837	1569	4555	2634	1830	1182	2501	2842	8283	7524	635	855	2306
20	1501	1227	581	817	821	726	822	696	777	1019	1473	1685	816	1801	1029	833	1216	1094	2506	2061	1448	920	1058	928	1329	1335	1134	1048	8843	7501	1019	1136	2438	2472	3524	2615	1963	1998	5451	3301	1878	1179	2534	3153	9885	8830	588	866	2768
21	1368	1435	568	903	741	821	799	757	509	1132	1565	1737	1061	1901	1505	878	1298	1299	2767	2434	1348	1086	1033	1025	1403	1767	1303	935	10321	8526	1313	1160	2791	2764	4115	2770	2245	2038	5944	3581	1814	1258	3263	3571	11182	10266	727	1088	3182
22	1166	1583	628	918	617	768	707	835	786	1320	1889	2117	995	2043	1505	1123	1538	1278	2977	2434	1683	1116	1268	1181	1516	1816	1185	1160	11420	9763	1185	1216	2915	2915	4500	3404	2447	2434	6809	3868	2056	1437	3557	3911	13126	11934	928	1116	3368
23	1508	1709	612	1184	783	857	688	975	611	1503	2091	2259	1082	1966	1440	1114	1569	1489	3433	2909	1572	1392	1313	1004	1579	1744	1257	1204	12842	11105	1347	1157	3466	3189	5071	3735	2722	2657	7705	4310	1915	1378	4146	4342	14909	13783	739	1351	3952
24	1583	1772	516	1014	748	730	879	1030	741	1506	2173	2371	936	2083	1526	1091	1834	1562	3921	3190	1663	1485	1456	1305	1917	2126	1475	1187	14967	12201	1418	1431	3895	3766	5773	4064	2949	2829	8624	4575	2341	1492	4859	5147	16729	15696	767	1183	4568
25	1550	1765	592	1109	939	741	869	925	806	1574	2633	2568	1046	2085	1498	1296	1849	1719	4162	3371	1935	1681	1660	1459	2075	2171	1545	1412	16342	13956	1343	1474	4274	4044	6196	5125	3339	2976	9747	5352	2114	1536	5531	5766	18964	17556	1035	1310	5069
26	1644	1915	748	1044	778	773	770	803	1051	1572	2853	2903	1216	2178	1471	1217	2051	1921	4692	4156	2376	1595	1655	1457	2073	2349	1704	1536	18252	15296	1564	1560	5083	4626	6898	5481	3605	3359	11071	5868	2174	1681	6384	6642	21604	19743	877	1255	5485
27	1700	1945	833	1015	781	836	1077	992	942	1759	3146	3109	1285	2363	1823	1372	2332	2043	5196	4548	2319	1953	2112	1729	2614	2582	1748	1622	20245	17273	1455	1557	5514	5103	7683	6092	3957	3676	12287	6620	2261	1654	7132	7297	24152	22164	1192	1652	6273
28	1864	1510	822	1173	994	919	975	948	1189	1927	3545	3441	1385	2087	1762	1399	2452	2306	5744	5033	2618	2106	2330	1990	2671	2767	1935	1701	22167	19136	1649	1611	6076	5609	8809	6550	4416	3984	13412	7413	2385	1557	8057	8022	26827	25234	1279	1391	7109
29	1979	1781	853	1211	910	834	805	876	1336	1853	4075	3869	1320	2515	1835	1497	2805	2563	6359	5365	3040	2077	2488	1934	2930	2967	2069	1751	24441	21091	1596	1682	6695	6395	9494	7538	4887	4537	15035	8295	2289	1885	9270	9169	29982	27874	1339	1564	7935
30	1729	1899	949	1271	970	767	996	806	1406	2083	4258	4552	1391	2562	1828	1596	3036	2813	6827	5903	3001	2735	2540	2047	3195	3242	2117	1986	26853	23382	1806	1795	7635	7081	10612	8110	5390	4818	16633	9074	2482	1785	10384	10327	33496	30659	1139	1685	9056
31	2025	1732	794	1242	1027	869	1070	1094	1304	2134	4705	4569	1343	2633	1986	1650	3289	3065	7561	6788	3312	2881	2660	2168	3509	3584	2258	2067	29683	25332	1754	1682	8131	7688	11420	8982	5966	5204	18491	9893	2558	1789	11322	11559	36494	33827	1351	1778	9915
32	2040	1829	835	1304	756	912	969	957	1395	2270	5269	5082	1711	2724	1961	1632	3825	3288	8587	7305	3854	3050	3087	2619	3764	3814	2475	2335	31932	27464	1940	1738	9157	8412	12674	10143	6255	5832	20093	10927	2783	2113	12947	12968	39316	36989	1394	1888	11060
33	2104	1959	961	1309	1139	1238	1101	1049	1696	2476	5848	5799	1738	2899	2193	1740	3989	3473	9583	8305	4196	3267	3639	2872	4122	3979	2688	2369	35126	29943	1838	2054	10112	9132	13683	10938	6854	6191	22009	11984	2885	2121	14430	14300	43264	40763	1502	1797	12436
34	2299	2010	1017	1463	1015	1046	1030	1110	1793	2638	6507	6044	1757	2849	2338	1850	4253	3929	10051	8921	4331	3388	3806	2936	4545	4442	2780	2427	37443	32720	1889	2148	10976	10061	15067	11726	7482	6523	23901	13000	2925	2185	16301	15714	47222	43949	1514	1960	13313
35	2443	2214	1127	1452	1006	1204	962	1178	1811	2836	7188	6765	1833	3087	2272	2025	4825	4400	11442	9634	4867	4025	4212	3193	4888	4865	3035	2960	40369	35759	2079	2066	12268	10903	16493	12986	8344	7201	26006	14050	3140	2385	18002	17408	50990	47676	1814	2160	14654
36	2212	2144	1230	1606	1073	1226	1203	1173	2120	3144	7848	7369	1973	3421	2388	1969	5059	4697	12276	10587	5368	4136	4667	3402	5290	4973	3325	2786	43996	38184	2251	2316	13257	12040	17823	14282	8945	7754	28146	15103	3008	2323	19876	19138	54280	50864	1765	2101	16009
37	2487	2285	1272	1509	1132	1195	1120	1229	2134	3267	8734	8024	2206	3303	2426	1945	5653	5140	13479	11688	5872	4687	5092	3548	5913	5629	3558	3166	47392	40370	2444	2435	14293	12598	19202	15548	9871	8560	30013	16640	3430	2365	21650	21133	58614	55022	1909	2294	17346
38	2662	2367	1220	1724	1206	1231	1207	1365	2580	3467	9266	8681	2033	3465	2465	2210	6359	5660	14563	12414	6175	4971	5617	4030	6454	5755	3772	3448	50246	43356	2188	2295	15635	13859	20857	17020	10412	9172	32497	18245	3530	2530	23721	22980	62011	58914	1862	2397	19187
39	2589	2437	1130	1863	1077	1113	1136	1335	2628	3735	9968	9332	2150	3400	2688	2139	6931	5902	15488	13624	6682	5336	5671	4115	6821	6250	3865	3582	53534	46587	2401	2620	16803	15389	22457	18318	10914	9602	34951	19637	3548	2674	25626	24841	66218	62986	2009	2284	21035
40	2952	2540	1277	1638	1316	1335	1284	1265	2895	3819	10821	9972	2234	3571	2722	2463	7532	6628	17293	14863	7739	5832	6617	4708	7415	6833	4319	3891	56911	49373	2511	2571	18145	16480	24316	19571	11952	10356	37632	20978	3631	2675	28024	27137	70166	66209	2202	2285	22691
41	2827	2578	1463	1949	1282	1346	1252	1323	3038	4298	11715	11060	2271	3780	2769	2369	8274	7132	18016	15930	7867	6317	6808	5050	7966	7278	4386	4168	60028	52006	2420	2762	19525	17916	26216	21278	12673	11174	40467	22594	3754	2639	30113	29559	72969	69678	2395	2558	24570
42	2897	2708	1665	2025	1260	1175	1374	1270	3376	4355	12920	11687	2330	3975	2992	2481	8785	7806	19710	16754	8513	6912	7490	5281	8498	7973	4786	4589	62660	55162	2523	2755	21105	19234	27692	23023	13549	12102	42728	23855	3797	2776	32922	31659	76627	72774	2228	2711	26263
43	2923	2905	1664	1805	1546	1400	1330	1373	3494	4659	13974	12885	2438	3931	3000	2515	9507	8634	21395	17909	9473	7417	7838	5463	9121	8567	5059	4606	66330	57707	2417	3095	22404	21097	29519	24330	14340	12404	45045	25589	3939	2887	35458	34273	79421	76532	2384	2832	28879
44	3116	2943	1567	1979	1468	1413	1522	1622	3791	5148	15082	13609	2569	4146	3025	2657	10121	9075	22408	19473	10135	8050	8610	6103	9784	9013	5444	4939	70241	60715	2495	2999	23908	22293	31905	26180	15355	13278	47561	27143	4072	2885	38422	36162	83031	79995	2547	2825	30735
45	3127	3105	1525	2096	1324	1384	1482	1457	4027	5549	16104	14547	2366	4184	3160	2625	11172	9633	24027	20819	11198	8705	9204	6285	10467	9488	5746	5350	72558	63277	2639	3048	25619	23938	34038	27580	16302	14661	50949	29196	3170	3254	40647	39080	86848	83950	2662	2930	33177
46	3390	3083	1591	2354	1462	1388	1536	1529	4333	5857	17068	15431	2930	4453	3303	2639	12112	10866	25675	22205	11872	9241	9769	6989	11138	9907	6161	5646	76852	66292	2638	3072	27162	25448	35594	29232	17365	15187	53575	30998	3323	3029	43586	41154	90058	87216	2764	2717	35234
47	3498	3382	1699	2274	1512	1698	1492	1489	4751	6252	18592	16590	2831	4331	3581	2899	12910	11400	27298	23882	12876	10043	10592	7444	12057	10958	6411	6101	78918	69514	2625	3251	29167	26633	38345	31089	18286	15997	56592	32979	3556	3252	45698	44329	92813	90122	2602	3172	37266
48	3578	3256	1940	2323	1588	1595	1649	1480	5166	6554	19971	17562	2885	4613	3593	2919	13761	11924	28893	24788	13321	10782	11004	7654	12579	11595	6959	6650	82212	72078	2691	3368	30586	28465	40528	33267	19950	17212	59065	34720	3536	3431	48694	47129	95498	92806	2957	3162	39665
49	3471	3509	1803	2383	1725	1797	1595	1636	5458	7002	21104	18945	3127	4553	3579	2973	14836	13131	30712	26807	14668	11449	12144	8517	13299	12405	7460	6709	86178	74230	3010	3438	32508	30361	42418	35338	20797	17865	61472	36667	3682	3495	51407	49740	98530	96080	2805	3114	42194
50	3668	3508	2022	2541	1691	1529	1780	1713	5919	7574	22109	19913	3129	4875	3683	3187	15703	13824	32386	28360	15526	11887	12573	8813	14061	12910	7917	7011	88932	76977	2902	3394	34569	31987	44250	36806	21846	19098	64094	38367	3642	3625	54854	52534	100771	99149	3103	3420	44592
51	3798	3713	2083	2611	1727	1553	1823	1611	6116	7849	23271	21179	3238	4783	3917	3065	16709	15053	34238	29776	16635	12929	13189	9496	15347	14112	8204	7345	91211	79712	3175	3677	36490	33968	46607	39493	23052	20276	67247	40275	3669	3509	57098	55408	104301	102191	3014	3580	47700
52	3978	3597	2017	2690	1718	1776	1716	1844	6560	8571	25324	21938	3364	4776	3893	3457	17980	15925	35722	31739	17677	13664	14360	10234	16168	14616	8786	7837	94816	82242	3206	3595	38079	35572	49657	41271	24123	21255	69784	43010	4008	3821	60430	57982	105993	104931	3080	3600	49952
53	3953	3854	2199	2542	1732	1710	1569	1811	6755	8815	26659	23797	3442	5200	4016	3326	19201	17144	37699	33495	18861	14644	15172	10684	17115	15635	8954	8530	97634	84694	3260	3921	40619	37556	52228	43246	25445	22138	71787	44917	4164	4001	62635	60331	108992	107710	3525	3716	52994
54	4049	3904	2059	2966	1830	1743	1980	1928	7440	9568	27907	24854	3532	5404	4076	3383	19990	17744	39447	35061	19831	15525	15932	11033	17823	16446	9812	8758	100269	87814	3382	3965	42668	39480	54384	45688	26837	23363	74791	46991	4093	3983	65859	63728	111340	108715	3336	3896	55675
55	4191	4377	2205	2761	1750	1857	1728	1948	8019	10079	29679	25905	3512	5225	4259	3590	21433	19288	41993	36583	21052	16506	16790	11758	18994	17251	10094	9370	102708	89183	3425	4083	44751	41693	57003	47783	28027	24136	77747	49172	4256	4030	68551	65887	113436	111702	3445	3772	58212
56	4291	4249	2200	3006	1931	1769	1886	1841	8539	10336	31054	27476	3670	5387	4418	3510	22981	20440	43645	38598	22158	17344	17790	12397	19919	18108	10793	9892	105644	91459	3583	4051	47012	43162	59318	50464	29572	25688	80233	50954	4515	4320	70863	69262	116055	113805	3559	3943	60778
57	4463	4291	2414	2934	1985	1859	2017	1978	9014	10774	32615	29028	3723	5763	4610	3868	24103	21348	45953	40714	23231	18545	18899	12955	20989	19187	11251	10288	106770	93570	3598	4191	48794	45571	61884	52335	30673	26673	83219	53689	4539	4259	74396	72075	117263	116052	3680	4052	64069
58	4498	4282	2507	3145	1825	1933	1844	1930	9223	11654	34270	30405	3794	5688	4664	3859	25208	22605	47504	42178	24730	19371	19856	13757	21862	20133	12004	10918	110526	96236	3704	4477	50986	48155	64590	54882	32189	27752	85383	55710	4563	4537	77261	74479	119649	117521	3797	4198	66185
59	4373	4905	2586	3224	2140	1960	1893	2001	10100	10891	36092	31630	4071	5771	4790	4010	27097	23926	49762	43916	25716	20296	20692	14457	23192	21183	12322	11315	112637	97962	4103	4392	53193	50241	66137	56183	33191	29123	88308	58129	4697	4335	79519	78171	121608	120215	3914	4227	68796
60	4908	4733	2892	3424	2134	1979	2092	2227	10538	11334	37411	33268	4071	5725	4819	4170	28141	25067	52044	46076	27403	21317	21613	15345	24820	21898	13235	11615	115530	100131	4080	4559	55212	52749	68856	59813	35140	30824	90312	59745	4771	4585	81982	79928	123501	122214	4049	4606	71126
61	4999	4640	2693	3535	1947	2148	2115	2203	10972	12202	39068	34483	4203	5900	4732	4151	29593	26301	53786	47823	28915	22273	22989	15962	25652	22887	13868	12205	117922	101704	4188	4622	58135	54653	71233	61375	36529	31824	92871	62337	4847	4592	84632	81959	124493	123565	4170	4222	74196
62	5123	4987	2949	3583	2270	2154	2251	2280	11450	12654	40655	36064	4113	6031	5351	4052	31391	27831	56127	49615	29474	23720	23840	17103	26618	24369	14292	13054	119401	103738	4262	4750	59791	56629	73938	63514	38200	33034	94426	64685	5034	4948	86869	85391	126119	126060	4232	4417	76922
63	5007	5016	2880	3649	2183	2137	2236	2548	12069	13374	43052	37619	4535	6342	5201	4342	32795	29051	58485	51818	31410	24867	25152	17464	27767	24914	14994	13475	121219	105530	4139	4793	61853	59195	76356	65702	39725	34505	97055	67013	5239	5289	90754	87350	127931	127866	4557	4618	79724
64	5167	5136	2884	3742	2388	2079	2190	2578	12803	13806	43820	39294	4513	6513	5183	4604	33651	30304	60008	53564	33025	26042	26372	18055	28939	26329	15651	13925	123579	107733	4531	4862	64177	61095	78300	68248	41048	36060	98183	69157	5250	5107	91851	90229	129049	130141	4504	4635	82048
65	5529	5321	3040	3822	2379	2356	2340	2547	13520	14621	45777	40563	4534	6436	5213	4500	35622	32272	61958	55988	33936	27339	27057	19293	30212	27390	16172	14657	124760	108740	4528	5006	66302	63581	80586	70134	42616	36840	100705	70761	5433	5326	93845	93043	130742	130495	4580	4900	84203
66	5650	5494	2958	4093	2306	2219	2579	2412	14070	15351	47726	42491	4556	6629	5570	4695	37336	33357	64075	57461	35562	28108	28030	19850	30959	28516	16974	15218	127802	109883	4717	5255	69139	65631	83214	72661	43555	38698	102943	72858	5534	5377	96386	94613	132170	130908	4564	5217	86728
67	5784	5299	3109	4311	2155	2336	2429	2691	14498	16099	49148	43693	5094	6871	5533	4820	38977	34308	65319	59533	37246	29684	29510	20672	32583	29737	17755	16175	128936	112253	4405	5050	70871	67079	85784	74520	45426	40195	104423	74731	5650	5490	98025	97476	132490	133704	5040	5298	88797
68	5812	5724	3331	4323	2525	2603	2630	2787	15461	16482	51055	45241	4667	7125	5582	4755	40768	36001	68061	62102	39150	30425	30431	21670	34085	31127	18138	16714	132062	113880	4967	5621	73515	69376	86584	76791	47708	41599	106385	77094	5908	5763	101016	99455	135112	134729	4915	5249	91547
69	5722	5890	3328	4138	2627	2464	2764	2941	15874	17332	51816	47301	5105	7103	5985	4940	42031	37386	69914	63659	40651	32396	31488	22158	35481	31740	19346	17124	132898	115449	4943	5467	74620	71917	88971	79116	48448	42854	107618	79166	5888	5626	102942	101038	135160	135785	5063	5246	94109
70	6158	5948	3573	4468	2591	2440	2720	2757	17172	18165	54911	48554	5108	7252	6132	5087	44280	39048	72680	65628	41733	33461	33189	23601	36791	33083	19947	17992	134930	116444	5103	5515	77436	73179	91216	81440	50706	44507	110233	81842	5972	5880	104430	103316	136946	137553	5490	5373	95766
71	6182	6113	3760	4524	2700	2428	2810	3085	17469	18815	55946	50742	5209	7479	5883	5188	45145	40924	74048	67835	43603	34388	34105	24471	38023	34436	20479	18805	136329	118904	5229	5869	79526	76210	93550	83655	52158	45735	111531	83273	6492	5840	106430	105884	137770	138872	5148	5658	97651
72	6365	6413	3673	4746	2813	2645	2830	3021	18046	19583	57542	52481	5456	7515	6375	5284	47111	41848	76149	69923	45096	35651	35922	25118	39471	35495	21410	19719	137600	119235	5271	5967	81517	77566	95115	85478	53859	47675	112777	85016	6441	6192	108961	107316	139145	139746	5507	5927	100085
73	6485	6365	3799	4646	2860	2691	2865	2936	18891	20280	59819	52965	5595	7950	6543	5262	49117	43732	78364	71089	46291	37130	36647	26397	40368	36977	22028	19928	139334	120945	5379	5923	83724	80405	96522	87406	55570	48856	114125	86827	6543	6174	111290	109296	139844	140034	5499	5632	102121
74	6509	6563	3843	4739	2780	2831	2877	3114	19730	20964	61114	55174	5586	7868	6447	5335	50502	45206	79368	73789	48233	38581	37954	27311	41775	38288	23013	21029	141245	122519	5522	6326	85064	81391	98928	89513	57431	50613	116588	89421	6613	6368	112308	111783	141370	141086	5592	6049	104571
75	6676	6884	4051	4886	3053	2821	2970	3093	20576	22203	62456	57033	5661	7945	6485	5658	52625	46551	81270	75483	49554	40449	39232	28514	42888	39359	23866	21791	141800	122891	5668	6147	86113	83547	100363	91056	59364	51764	117859	91406	6701	6564	114070	113487	141390	142314	5809	5897	106798
76	6782	6782	4108	5142	2952	2954	3128	3279	21715	23355	64399	57856	5848	7975	6750	5755	53913	48069	83355	76308	51717	41366	40629	29461	44686	41202	25047	22348	143443	125255	5629	6320	88656	85138	102316	93083	60614	53546	119158	92082	6996	6688	115822	115243	142175	143396	5810	6277	108279
77	6967	6896	4174	5025	3236	3215	3227	3242	22137	23660	66323	59699	5893	8263	6890	5863	55410	50185	85787	78947	52780	43406	41872	30338	46268	42103	25723	23412	144368	124778	5720	6471	91175	87109	104304	94939	62312	55059	120007	94420	6948	6653	117553	116208	142850	144480	5997	6196	109539
78	7008	6977	4287	5412	3189	3072	3150	3620	23199	24945	67594	60981	6335	8311	6989	5939	57220	51312	87170	80879	54405	44043	43458	31308	47020	43749	26285	24030	145181	126484	5922	6576	93211	88264	105915	97022	63166	56806	121096	95594	7141	6836	118764	118025	144984	144789	6167	6543	111800
79	7187	7507	4451	5509	3250	3089	3482	3802	23861	25366	68999	63142	6296	8580	7191	5970	59051	52448	88838	82400	56031	45845	45195	32166	48941	44987	27687	24965	146450	128000	5901	6849	94528	91040	106793	98860	65914	57663	123181	97207	7286	6717	120092	119425	144041	145753	6000	6519	112515
80	7383	7454	4391	5877	3326	3138	3360	3659	24632	26410	70663	64970	6484	8730	7532	6218	60251	54659	90012	84708	58063	47428	45960	33226	49910	46047	28512	26131	147735	128073	6269	6994	96045	93212	109404	100364	67624	59244	123925	99630	7585	6997	122180	122498	144379	146489	6281	6811	115739
81	7474	7373	4747	5847	3378	3179	3332	3773	25549	27239	72605	65575	6307	8947	7554	6212	61739	56146	91831	86493	59232	48789	47165	34566	51901	47307	29098	26350	148744	128908	6206	7122	97445	96026	110467	101962	68616	60594	125405	100789	7417	7388	122116	121997	146653	147812	6159	6844	116156
82	7658	7705	4680	5703	3405	3298	3510	3916	26020	27964	73604	67649	6742	9252	7706	6328	64351	57367	93062	87650	60592	50763	48679	35289	53615	48711	29859	27331	149131	130087	6366	7057	98841	98454	112250	102975	69730	61596	126190	102370	7815	7564	125254	123985	146026	146751	6604	7086	118260
83	7853	7775	4698	5998	3504	3405	3478	4097	27292	29142	75109	68885	6661	9303	8015	6340	65568	58872	94557	89322	62811	51514	50034	35967	54636	50452	30664	27912	151300	131252	6649	7228	101768	99160	112366	104305	71225	64120	127316	103235	7551	7475	126161	125465	147502	149144	6949	7112	119779
84	8152	8079	4902	6255	3518	3500	3635	4096	28217	29954	77007	70749	6727	9558	7953	6964	67033	61083	96100	91799	64265	52965	51171	37547	56167	51703	31953	29079	152345	131995	6557	7337	102381	100526	114676	106333	73155	65988	127633	104951	7866	7639	126935	126703	146816	148832	6857	7073	122096
85	8335	8236	5138	6236	3609	3758	3707	4116	28940	30771	78153	72357	7066	9690	8214	6836	69145	62848	99108	92477	66167	54238	52857	38545	57669	53053	32603	29659	153750	132293	6693	7381	104137	102097	115392	107950	76078	67182	129156	106788	8056	7696	128650	129191	147845	150093	7056	7335	123350
86	8317	8168	5030	6146	3795	3549	3951	4148	29820	31542	79521	73994	7156	9565	8046	6832	70227	63357	99730	94322	67275	55734	53453	39826	58951	54009	33562	30600	154622	134337	7021	7654	105889	104527	117730	109692	77082	68450	129812	107815	8246	8099	129751	129724	148669	150375	7103	7594	123949
87	8475	8664	5299	6565	3737	3645	3816	4368	30988	32762	80761	75075	7204	9979	8201	6804	71802	65172	100625	96981	69189	57550	55123	41327	60243	55734	34773	31391	154992	134766	7001	7886	106776	105659	117897	110675	78296	69927	130379	109548	8196	7964	130064	131460	149393	151154	7404	7502	126352
88	8714	8639	5430	6361	3815	3574	3924	4424	32131	33637	83156	76406	7341	10035	8243	7098	74035	66121	102591	97646	71207	59501	56842	41940	61745	56541	35840	32394	156089	134642	7064	7832	108125	106900	119821	113070	79997	71829	131599	110837	8644	8204	132843	133501	148934	150868	7369	7594	126620
89	8676	8666	5543	6628	3846	3734	3961	4675	32764	34831	83699	78109	7633	10292	8625	7410	75478	68433	104023	99097	72026	60748	58204	42908	62786	58871	36319	33515	157105	135502	7264	7920	110754	107097	121278	114006	80748	72856	131570	112226	8452	8307	131881	133261	149735	151695	7727	7708	128005
90	9160	8973	5497	6880	4094	3735	3984	4498	34028	35739	85278	79288	7590	10571	8892	7497	76661	69322	105031	100701	73818	61007	58984	44570	64604	59824	37831	34449	156981	136007	7302	8198	111215	109087	121683	115332	83031	74523	132982	112765	8739	8539	133804	134451	150586	152490	7743	8110	129224
91	9144	8981	5927	7208	4000	4071	4384	4721	34245	36676	86276	81266	7563	10650	8879	7429	78599	71428	106146	102233	75160	63478	59773	45320	65504	61373	38996	35510	157848	136480	7506	8453	112251	110788	123387	115400	85300	76679	134136	115140	8991	8663	135558	134776	150892	153404	7770	8293	129297
92	9086	9333	5962	7024	4233	3915	4392	4582	35391	37808	87273	82024	7859	10544	9099	7560	79127	72085	106512	102984	76947	64551	61401	46501	67226	62907	39403	36309	158931	137898	7499	8349	113505	112076	124060	117074	86484	78004	135710	115706	9218	8755	135100	136620	151891	153210	7879	8186	132172
93	9415	9497	6122	7265	4271	3922	4432	5126	36436	38280	88983	83838	7908	11006	9398	7799	81614	73615	108976	105479	77937	66311	63291	47932	68644	64124	40552	36780	159416	137240	7794	8856	115079	112470	125021	118561	87014	79084	136182	116533	9145	9106	136858	136415	151701	153748	8203	8444	132096
94	9611	9352	6089	7321	4359	4293	4438	4946	36809	39730	89719	85385	8118	11268	9456	7780	82795	75163	109784	106456	80555	67775	64989	48916	69923	65067	41364	38009	160139	139007	7936	8533	116584	114662	126020	119222	87886	80391	136399	118322	9293	9055	138058	139081	152007	154489	8156	8417	134467
95	9583	9709	6091	7469	4445	4192	4654	5214	38340	40452	91364	86641	8255	11336	9809	8020	85166	76689	110566	106470	80399	68729	65708	49904	71056	66146	42229	38962	160352	139296	8105	8716	116679	115466	126660	120626	89810	81503	136561	118892	9470	9218	139474	139049	152187	154019	8311	8259	133808
96	9684	9921	6226	7642	4536	4349	4668	5314	39228	41454	92037	87150	8389	11622	9707	8211	85443	77882	112576	108252	82357	69703	67161	51064	73177	67709	43112	39801	160924	140502	8023	9240	118256	115917	127942	121768	91638	82867	137423	120091	9680	9358	139682	139822	152420	154917	8543	8882	135888
97	10219	10096	6541	7767	4372	4241	4586	5282	40037	42971	93676	88742	8322	11522	10027	8054	86551	78520	113104	110124	83944	71724	68502	52669	73821	69329	44393	40894	162034	140318	8240	9101	118726	117663	129370	122188	92722	84884	138488	121014	9617	9422	140427	141709	151777	155285	8728	8927	136533
98	10221	10310	6387	8061	4635	4481	4948	5350	40601	43370	94012	89476	8566	11792	9925	8372	88359	81028	113954	111454	85413	73314	68831	53276	75358	70349	45231	41767	162187	140796	8276	9490	119932	118375	129607	122184	94919	86684	138718	121162	9925	9482	140835	141629	153489	155707	8794	9226	137841
99	10286	10513	6542	8248	4725	4589	5004	5642	41958	44673	95761	90527	8861	11795	10008	8556	90699	81795	114793	112623	86102	74681	71008	55061	76896	72124	46688	42786	162325	141653	8497	9542	121732	120453	129791	124300	95564	86943	138706	122099	10176	9958	141790	142617	153601	155941	9323	9242	138261
100	10337	10607	7110	8253	4734	4610	5073	5603	42930	45309	97125	92245	9035	11977	10436	8527	91553	82346	116469	113494	87757	75841	71779	55890	77830	72697	47759	43520	163340	142599	8530	9422	121873	120502	131448	124524	97436	88798	140084	123570	10060	10157	142767	142380	154720	156295	9017	9366	139023
101	10953	10566	6819	8435	5019	4667	5144	5670	43675	46642	97793	93501	9208	12228	10424	8673	91916	84370	117578	115084	89477	77484	73397	57317	79363	74631	48725	44828	163984	142189	8827	9463	123890	122885	131866	126775	98145	90497	139632	124915	10358	9951	142521	143786	153608	156465	9570	9450	141310
102	10959	11018	6933	8326	5032	5058	5147	5577	44686	47249	98705	93856	9181	12545	10431	8702	93974	85536	119002	115218	91170	78700	74449	58027	80642	75876	49726	45678	165008	142268	8798	9725	123889	122609	133668	127080	99170	91296	140776	124763	10766	10327	143058	144742	153367	157305	9466	9427	140813
103	10992	11053	6946	8996	4796	4874	5088	5770	45988	48878	99961	95856	9009	12470	10912	9210	94814	87056	120021	116623	92143	80362	74541	58987	82555	77174	51286	47012	164912	143392	9271	10016	125334	123680	133901	127408	100666	92305	140445	125361	10733	10379	144802	146184	154153	156637	9741	10051	141946
104	11247	11380	7249	8816	5096	4839	5180	5969	46789	49493	100558	95975	9170	12823	10952	9135	96397	88198	119844	117487	92901	81267	76800	60644	83290	78323	51188	47509	165460	143658	9085	10196	126114	125367	133426	128158	101665	93312	141817	127474	10988	10198	143829	145894	154617	156495	9589	9847	142846
105	11259	11238	7385	8853	5132	4912	5562	6105	47676	50531	101033	97416	9691	12984	10980	9241	97222	88851	121085	118791	94657	83169	77934	61447	84327	79028	52361	48286	164969	143665	9349	10427	127303	126248	135103	129662	103445	94587	141323	126802	10970	10542	144396	146932	153687	157872	10283	10198	143153
106	11418	11621	7523	9180	5232	5239	5630	6204	48076	51224	102228	98158	9711	13245	11327	9544	99079	89609	122234	119937	96253	83662	79420	62855	86082	80272	53854	49573	166138	144102	9342	10601	127514	127134	135300	130106	104433	95796	141888	128613	11046	10886	146000	147981	154974	156074	10035	10362	143746
107	11571	11735	7661	9684	5425	5409	5824	6337	49334	52133	103855	99722	9941	13318	11178	9353	99023	91790	122896	120640	97288	84851	79708	64207	86665	81783	54517	50429	166055	144415	9612	10620	129005	129047	135788	131173	105462	97024	141761	128845	11524	11031	146063	148369	155593	157574	10028	10374	144359
108	11849	12051	7867	9426	5618	5167	5779	6528	50114	53555	104275	100839	9809	13750	11443	9655	100931	91772	123497	122333	97797	85919	80887	65773	87283	83159	56027	51603	167362	144448	9854	10804	129693	129628	137010	132506	105893	98748	142623	129449	11499	11045	146045	147489	155216	158212	10384	10514	144644
109	12140	12050	8076	9551	5607	5338	5988	6771	50864	54472	105348	101373	9976	13812	11805	9801	101698	93552	123784	123036	99604	87244	81808	65917	88610	84419	57199	52246	167932	145267	9812	11050	130443	129906	136721	132527	107390	99522	144107	130333	11712	11303	147832	149330	155102	157947	10430	10851	144688
110	12413	12169	7912	9478	5680	5395	5787	6826	52028	55418	105890	103729	10263	13861	11878	10140	103145	95112	125404	124297	100746	88829	83245	67993	90127	85239	58083	53388	167329	145304	9927	10946	131489	131706	137772	134603	108978	100919	143809	130935	11874	11400	147713	149355	155233	158672	10393	11058	145142
111	12368	12166	8128	9875	5523	5493	5876	6490	53366	55802	106207	103832	10254	14271	11738	10111	103385	95252	125645	124803	102199	90589	83892	68812	90779	86299	58890	54464	166452	145209	10143	11225	131453	134149	138233	134553	109031	101377	144007	132232	11704	11422	148268	150373	155069	158209	10711	11003	146276
112	12473	12260	7993	10138	5784	5621	5900	6941	53983	56724	108083	104846	10458	14454	12088	10316	104972	96188	126251	125882	102133	91044	85268	70121	91384	87484	60310	55134	168401	145316	10167	11442	132821	135205	139017	136382	110912	103892	144015	133420	12101	11597	148666	149800	155555	159144	10609	11197	147098
113	12596	13164	8477	10133	5969	5728	6272	6790	55113	58132	108271	105434	10920	14517	12613	10532	105597	97831	127019	126520	103774	92030	86645	70047	93847	89368	61450	56387	169034	146111	10527	11529	133289	136686	139507	137337	111394	104212	144839	132342	12244	11790	148852	149849	156012	158953	11159	11295	147150
114	12665	12782	8423	10192	6062	5774	6038	7086	55932	59200	108982	106756	10810	14539	12552	10723	107081	97673	127373	127623	103741	93410	87739	72320	94377	89307	61962	56958	168768	146442	10665	11692	133086	136529	139547	137725	112425	104964	145037	133510	12461	12046	149310	151298	155372	160116	11604	11327	147502
115	13244	13187	8874	10582	6213	5798	6730	7334	56699	60408	109876	107369	11120	15003	12827	10542	107224	99515	127854	128461	105899	94003	88043	73031	95637	91348	62945	58802	168307	146108	10400	11730	133816	137502	139171	138737	113253	106506	145558	134205	13008	12213	150024	151189	156488	158643	11608	11658	147942
116	13046	12899	8956	10623	6372	6102	6380	7346	57873	61169	110447	108276	11288	15109	12846	10921	109194	100446	128250	128558	107028	95419	89430	73771	96451	92052	64583	59151	168927	146396	10731	11927	134546	137521	140236	138841	114721	107340	145954	134422	12396	12300	149659	151956	156547	158597	11434	11835	148048
117	13495	13405	8872	11091	6378	6302	6584	7414	58184	62121	111270	108291	11326	15211	12860	11042	109826	100237	129195	129698	107836	96752	90281	75116	97727	93504	65010	60322	169369	145820	11147	11855	135172	137426	140470	139690	115892	108411	145256	134454	12808	12642	149931	153031	155640	159193	11507	11940	149132
118	13475	13558	8906	10951	6446	6287	6887	7662	59568	62761	111547	109349	11617	15170	13172	11015	110086	101977	129355	130889	107744	98024	90979	75937	97681	94314	66003	61010	169540	146459	11198	12042	135925	136803	140862	139306	116775	109041	145655	134830	13274	12713	149937	153565	156492	159295	11937	12121	150551
119	13883	13978	9277	11119	6373	6131	6791	7527	60480	63552	111902	109761	11679	15744	13178	11111	111370	102453	130427	132004	109377	98382	91664	76335	99216	96083	67120	62012	168902	147188	11230	12555	135530	138318	142022	141554	117990	109824	146538	135955	13364	13163	151248	154157	155907	159263	11978	12266	149663
120	13960	14185	8993	11156	6657	6155	6934	7664	61387	64405	112683	111042	11743	15757	13557	11225	112093	103605	132395	132345	110524	99281	92947	78857	99619	96480	67537	63002	169295	146664	11539	12952	137098	138394	142673	140199	118782	110669	146041	135282	13373	13006	151789	153257	156399	159223	11923	12389	150118
121	14081	14177	9304	11304	6420	6516	7181	7566	61684	65185	113894	112545	11892	15755	13925	11270	112899	104462	132249	132837	111514	100894	93618	79266	100715	96930	69274	64102	169699	147695	11269	12583	136545	139252	142054	141184	119927	112709	145603	136885	13652	13078	151518	153497	156037	160153	12348	12855	151315
122	14068	14304	9610	11573	6764	6585	7100	7919	63019	66277	114405	112320	12008	16284	14135	11282	113872	105347	132643	133991	112085	101428	95116	81025	101446	97735	69930	64727	169175	147186	11361	12901	137916	138879	142479	141429	119808	112323	146610	136990	13791	13086	150957	154253	156087	159389	12506	12474	151627
123	14478	14643	9658	11645	6970	6454	7348	8016	64010	67799	115621	112672	12377	13740	13771	12052	114256	106350	133300	134332	112846	101233	94910	80691	102648	98973	71394	65525	170741	148576	11544	12964	137786	139010	143309	141651	120667	113952	147765	137930	13968	13565	151542	153770	156717	158889	12566	12911	151214
124	14524	14733	9728	11892	6991	6756	7199	8203	64592	67980	114852	113606	12203	13637	14242	11856	114716	106312	133114	134208	114458	103443	95955	82342	103257	100541	71909	66789	170531	148330	11967	13347	137907	139453	144032	142442	121406	113800	147315	137361	14136	13771	152116	154223	156240	158604	12650	13229	151503
125	14865	14879	9819	12037	7070	6883	7486	8371	64812	68529	115083	114593	12841	13641	14268	11951	115546	106433	134106	134815	114070	104583	96838	82776	104143	101199	72783	67978	169920	148870	12127	13312	138476	140453	143737	142512	122887	115028	146555	137819	14181	13711	152880	154910	157234	158712	12981	13437	152805
[truncated: 21 more columns]

## Sheet: Fig S2 Cmr_Tbr Raw Data
T. congolense-infected cell culture
	Fluorescence Intensity
	Samples and and non-target controls (NC)
time / min	sample 1		sample 2		sample 3		sample 4		sample 5		sample 6		sample 7		NC		sample 8		sample 9		sample 10		sample 11		sample 12		sample 13		sample 14		NC		sample 15		sample 16		sample 17		sample 18		sample 19		sample 20		sample 21		NC
0	326	373	114	187	30	230	-233	164	225	149	513	182	-12	285	204	202	241	327	101	184	199	102	47	139	165	305	109	232	67	41	91	189	233	260	454	183	432	186	123	53	268	428	473	390	279	790	199	68
1	342	215	58	374	348	42	-245	164	309	152	314	234	-179	309	118	202	100	250	18	56	160	159	36	95	84	239	171	217	23	130	-89	118	255	46	385	109	544	156	153	199	180	436	608	309	857	1371	198	187
2	267	285	172	184	38	174	-206	165	186	74	486	106	-186	32	326	148	187	280	137	297	20	60	-165	119	167	113	189	481	175	-71	91	345	304	255	171	190	292	144	208	158	461	783	932	599	1285	1803	205	252
3	236	94	16	218	-47	48	-276	153	350	72	634	175	-193	334	306	203	211	90	182	49	79	44	177	276	157	294	94	502	-27	67	44	160	23	251	238	217	503	419	299	80	887	1274	1449	1095	2331	2793	111	129
4	245	169	234	366	154	265	-109	89	332	165	537	317	74	251	178	243	237	114	168	161	280	220	79	80	87	222	207	414	239	149	297	360	284	294	311	279	700	373	303	252	1594	1986	2431	1768	3876	3901	309	147
5	248	151	161	359	234	283	-14	333	417	-18	580	239	56	595	83	127	312	171	230	132	227	358	186	74	207	352	129	633	327	292	178	296	175	313	519	371	899	440	461	469	2510	2830	3671	3152	5427	5791	312	139
6	218	233	173	215	247	351	-138	325	354	389	670	109	225	366	289	311	235	358	210	180	355	393	236	140	339	456	565	1002	443	552	232	218	304	384	744	537	949	510	447	540	3746	4288	4837	4200	8014	7830	529	175
7	224	258	362	472	263	334	117	356	375	392	815	451	17	469	329	100	422	207	273	379	405	254	138	265	438	459	668	703	599	840	416	458	518	418	912	548	1009	576	584	539	5424	5995	7287	5975	10509	10708	316	402
8	360	304	282	417	174	405	197	220	621	329	599	198	105	490	490	416	364	57	283	263	402	427	315	357	552	442	731	1089	661	867	186	431	640	564	1052	811	1148	869	759	711	7140	7680	9618	7766	14015	14034	555	569
9	234	199	262	326	355	409	154	248	498	427	968	359	151	616	557	448	363	454	296	469	493	425	387	401	383	443	1084	1392	1110	1134	311	611	767	802	1470	1239	1472	828	1059	910	9052	9709	12170	10582	17903	17577	502	201
10	236	166	352	338	238	460	66	305	459	407	1102	214	329	440	651	559	523	366	491	452	484	433	376	390	550	410	1073	1437	1289	1367	479	712	913	972	1587	1401	1531	1181	1288	1243	11976	12626	15424	13178	21992	22036	788	543
11	374	396	263	247	463	487	118	555	637	210	747	533	183	694	768	659	453	492	467	362	666	545	553	507	677	633	1473	1601	1500	1653	525	552	1186	1151	2122	1824	1804	1357	1545	1460	14731	15451	18815	16015	26847	26566	774	623
12	414	337	499	367	518	668	232	448	488	324	993	331	500	685	668	575	540	345	462	482	684	603	671	581	591	679	1808	1833	1969	1791	779	646	1479	1423	2396	2287	2305	1595	1781	1593	17776	18966	23269	19577	32257	31534	792	672
13	175	407	331	251	387	627	383	613	690	439	740	619	362	713	812	735	548	503	547	592	586	739	548	539	612	620	1842	2260	2155	2223	821	755	1464	1533	2993	2756	2460	1839	2109	1947	21469	22680	27042	23532	38225	37052	865	859
14	418	319	290	503	371	749	295	627	485	293	1121	403	360	843	831	819	542	605	621	577	745	1009	689	651	765	744	2280	2690	2561	2448	694	936	2019	1819	3486	3171	2846	2102	2650	2255	25067	26196	31451	27568	44115	43118	825	685
15	352	529	399	521	357	722	299	565	795	434	859	445	471	953	852	685	726	373	574	546	978	1052	638	870	868	935	2682	3035	2922	2883	873	854	2052	2142	4151	3789	3300	2753	3057	2824	29621	30968	36571	32203	50713	49084	1044	633
16	386	441	557	385	704	611	307	762	582	444	847	577	744	999	1101	983	781	501	691	546	1078	930	700	1100	865	1012	3167	3566	3511	3517	930	874	2325	2617	4678	4125	3829	3021	3127	3222	33725	35658	41504	36663	56973	55313	1122	827
17	400	449	413	500	645	749	423	594	582	722	944	646	859	937	994	874	725	701	698	682	1257	1074	946	882	1234	1115	3559	3915	4001	3883	1113	946	2906	2883	5372	4866	4062	3579	3910	3787	38537	40191	47044	42357	63761	62642	1075	883
18	464	565	307	599	663	600	282	567	717	563	1052	656	943	1061	944	1033	726	773	715	611	1204	1194	961	1058	1283	1388	4089	4566	4421	4557	1202	1187	3222	3058	6263	5659	4612	3884	4705	4396	42586	44962	52679	47099	70583	68714	1123	1031
19	586	395	275	523	498	808	613	648	920	593	1166	716	723	1137	844	1046	724	619	966	864	1427	1307	1115	950	1340	1243	4548	4894	5346	5107	840	1060	3549	3433	6830	6505	5237	4345	5187	5235	47790	49820	58879	52576	77176	76216	1219	1101
20	629	443	306	542	484	762	486	636	825	647	1054	834	873	1075	1450	990	949	819	1101	965	1475	1452	1258	1331	1524	1393	5223	5860	5799	5565	1160	1309	4209	4100	7908	7325	5985	4810	5792	5496	53098	55834	64269	57803	84049	81911	1370	1073
21	427	564	479	612	604	788	587	654	705	676	1169	625	872	1139	1393	1055	1063	893	940	1001	1587	1619	1270	1405	1754	1649	5987	6395	6289	6374	1164	1253	4665	4826	8750	8041	6600	5496	6589	6459	58217	61168	70404	63165	90134	89106	1335	980
22	440	631	456	627	696	615	603	874	787	724	1180	816	942	1565	1365	1371	931	970	1054	902	1957	1872	1754	1413	1585	1885	6563	7147	7214	7315	1411	1376	5064	5128	9822	9297	7515	6290	7491	7373	63544	66578	76546	69297	96944	94643	1773	1283
23	536	671	556	578	655	836	533	608	1045	802	1404	1055	1116	1388	1154	1480	1105	877	1155	1052	1819	2004	1795	1613	1882	1930	7264	7894	7950	7885	1289	1546	5630	5745	11063	10621	8123	7186	8339	7724	69164	72968	81988	75051	103237	101429	1687	1327
24	506	744	594	657	765	741	709	767	952	698	1078	1032	1207	1474	1501	1411	1204	1259	1193	1175	1983	1957	1966	1921	2043	1916	8079	8601	9329	9092	1558	1526	6612	6413	12477	11373	8858	7769	9495	8821	73704	77666	87746	81094	109193	107512	1675	1451
25	699	631	580	777	899	743	802	955	1134	1002	1131	920	1341	1597	1619	1518	1150	1325	1487	1254	2203	2318	2017	2031	2179	2286	8918	9935	9763	9778	1433	1713	6999	6994	13946	12886	10069	8654	10438	9940	79091	83898	93053	85502	115891	113370	1540	1493
26	647	517	461	725	685	771	706	1078	951	915	1349	857	1458	1750	1610	1657	1267	1168	1105	1283	2279	2415	2152	2148	2339	2414	9904	10316	11008	10917	1877	1662	7767	7950	14928	14195	10833	9474	11095	10597	83789	88477	99482	90398	120870	118571	1748	1673
27	600	591	519	724	624	735	762	960	1045	983	1590	1002	1368	1775	1867	1572	1347	1426	1413	1498	2950	2590	2217	2471	2703	2632	10817	11269	11949	11868	1695	1760	8563	8532	16331	15417	11771	10522	12616	11978	88078	94437	104161	97008	127197	123977	1827	1599
28	751	726	594	777	846	881	754	1193	1051	892	1585	1247	1663	1833	1764	1851	1648	1305	1523	1446	2840	2989	2734	2533	2728	2642	11827	12455	12761	12783	1797	1875	9704	9212	18097	17639	12980	11471	13508	13023	92937	100170	108505	102088	131719	129186	2143	1828
29	677	782	681	664	941	791	739	985	1359	1171	1274	1078	1774	1947	1971	1915	1494	1465	1388	1634	2978	3161	2804	2820	2982	3148	12712	13550	14357	14082	2105	2136	10369	10486	19399	18966	14405	12319	14770	14391	97372	104779	112843	106716	136586	133278	2190	1931
30	838	735	675	792	768	765	773	1027	1197	1152	1514	1492	1802	2149	2120	1963	1540	1697	1613	1535	3467	3453	2914	2793	3244	3230	13823	14923	15398	15319	2135	1932	11286	10909	21154	20750	15562	13608	16558	15237	101785	109377	118519	110284	141567	138462	2256	2035
31	716	864	523	838	845	728	935	1159	1197	1308	1500	1263	1874	2178	2304	1945	1733	1365	1929	1934	3377	3440	3211	3022	3348	3648	15020	15617	16832	16631	2196	2154	12120	11887	23324	21964	16469	14505	17689	16966	106838	114572	122770	115607	145930	143272	2354	1894
32	787	854	542	773	1031	865	821	1263	1404	1250	1471	1305	1928	2581	2176	2173	1716	1716	2074	1804	3921	3806	3582	3341	3767	3689	16451	17363	18206	18235	2220	2253	12949	13207	24797	23810	17766	15786	19003	18006	110974	119424	126470	120600	150104	146904	2507	2170
33	816	762	738	711	918	906	1000	1242	1334	1493	1596	1423	2122	2448	2381	2109	2049	2153	2124	1972	4108	3968	3664	3336	3785	3821	17241	18393	19184	19122	2189	2564	13882	14146	26678	26026	19337	17207	20391	19182	113660	123114	131001	124571	154879	150107	2747	2267
34	666	916	675	861	1002	997	1033	1275	1618	1222	1682	1401	2210	2469	2483	2188	2145	2014	2140	2205	4548	4303	4320	4023	4045	3996	18994	19744	20799	20300	2424	2364	15079	15326	28760	27908	20639	18365	21963	20695	117730	126386	134590	128850	157601	154640	2768	2341
35	787	902	681	897	899	985	1081	1412	1602	1375	1708	1452	2284	2541	2373	2495	2155	2133	2376	2239	4954	4436	4394	4111	4574	4501	20239	21406	22040	22182	2633	2439	16408	16353	31183	30373	22100	19571	23678	22190	122453	132785	138856	132258	160480	158150	2806	2636
36	1022	995	631	989	1135	1061	1139	1493	1525	1309	1797	1661	2537	2914	2591	2587	2164	2173	2336	2258	4838	4704	4540	4292	4746	4945	21565	22876	24420	23721	2799	2868	17558	17431	32679	31468	23684	21032	25111	24185	126622	135731	143395	135588	165193	162403	2943	2406
37	934	1053	813	843	1143	652	1210	1612	1681	1478	1689	1732	2635	3013	3126	2569	2400	2209	2581	2376	5442	5332	4774	4678	5080	5126	22913	24342	25273	25038	2680	2887	18554	18926	35479	34526	25756	22342	26856	25941	129084	139625	145603	140356	167861	164880	3110	2754
38	977	1064	889	885	1167	981	1276	1636	1713	1711	1882	1762	2863	3030	2928	2713	2506	2481	2701	2553	5621	5599	5205	5105	5462	5502	24772	26110	27054	26685	2894	3194	19836	20091	37604	36001	26887	23771	29215	27757	132380	142937	149009	144252	170718	168384	3058	2673
39	912	876	738	930	1279	1072	1292	1939	1556	1747	1736	1764	3178	3331	3146	2761	2465	2384	2979	2806	6172	5900	5507	5223	5619	5505	26517	27349	28910	28226	2961	3178	21248	21452	40402	38385	28832	25506	30774	29470	135084	146536	151059	147028	173348	171196	3174	2976
40	971	941	790	841	1127	960	1329	1758	1659	1762	1845	1952	3395	3423	3054	3082	2891	2747	2707	2982	6189	6139	6009	5723	5864	6170	27922	28960	30133	30300	2966	3071	22908	23032	42872	40393	30610	27189	32527	31060	137877	150612	153558	149412	175342	172267	3396	3074
41	887	1072	933	858	1004	1025	1586	1972	1959	1975	1712	2076	3391	3735	3392	2954	2880	2856	3270	2823	6747	6454	6242	6209	6580	6338	29674	30979	32235	31874	3194	3096	24140	24327	44858	43396	32250	29259	35019	32689	140281	153301	157198	153091	178779	175046	3583	3051
42	946	1054	749	1068	1346	1214	1568	2041	2016	1866	2136	1862	3492	3809	3434	3183	3118	3011	3394	3119	7202	7008	6689	6303	6661	7075	31300	32575	34668	33401	3258	3561	25787	26099	47334	45199	34199	30678	36594	34867	142711	155307	160029	155991	180937	177331	3437	3348
43	1138	1267	924	984	1529	1079	1434	2011	2050	1955	2129	2113	3878	4113	3546	3073	3163	3370	3350	3275	7482	7541	6922	6473	7235	7172	32657	34593	35890	35361	3460	3577	26966	27332	49240	47889	35963	33027	38703	36723	145173	158154	162091	157274	183291	180009	3793	3291
44	1123	1104	873	995	1118	1275	1471	2011	2050	2152	2145	2083	3846	4376	3711	3195	3494	3373	3522	3506	7940	7841	7341	6875	7585	7412	34420	35969	38510	37202	3562	3319	28496	29038	52510	50413	38315	34222	40639	38667	147108	161833	164067	159962	185044	181525	3859	3560
45	1039	1245	1033	1133	1561	1200	1617	2187	2002	2132	2299	2220	4195	4468	3819	3356	3771	3449	3654	3731	8341	8345	7608	7364	7817	7689	36454	38009	39667	39260	3725	3825	30261	30404	54959	53125	40235	36402	42974	40943	149545	164799	166513	162144	187251	183255	3884	3749
46	1274	1249	686	1045	1376	1165	1867	2342	2170	2028	2189	2272	4153	4480	3988	3757	3835	3681	3985	3676	8718	8644	8371	7636	8348	8084	38236	40180	41670	41300	4060	4060	32142	31878	57629	55919	42181	38363	44983	43397	152097	166576	167692	165148	187344	184494	4287	3788
47	1207	1382	936	1150	1492	1310	1920	2199	2207	2161	2284	2211	4419	4964	4148	3803	3811	3829	4195	3887	9354	9281	8486	7782	8536	8594	39615	42197	43542	43353	4352	4196	33929	34091	60073	58054	44826	40063	47097	44651	152705	168732	168846	166962	191083	186062	4186	3646
48	1074	1399	1068	1084	1404	1229	1874	2361	2389	2229	2277	2509	4762	5024	4171	4015	4157	3801	4383	4173	9790	9707	9238	8650	9208	9119	41666	44059	45644	45007	4192	4307	34868	34927	62995	61237	46761	42358	49307	47133	154825	171267	171518	168719	190727	187144	4359	4151
49	1266	1363	1056	1111	1688	1371	1874	2239	2218	2282	2320	2418	4760	5191	4472	4236	4361	4172	4390	4448	10063	9984	9619	8795	9819	9724	43660	45720	47906	46918	4256	4434	37226	37448	65168	63567	49302	44199	52326	49555	157203	171395	173326	171431	192437	189116	4639	4357
50	1143	1291	938	1277	1527	1433	1841	2434	2665	2343	2538	2541	5030	5365	4362	4074	4430	4406	4515	4490	10463	10669	9994	9348	10143	10142	45819	47607	49915	49262	4211	4261	39337	39117	68254	66020	51126	46309	54324	51877	158188	174542	174390	172627	193347	189888	4644	4181
51	1384	1620	970	1083	1674	1503	1884	2367	2513	2524	2447	2585	5462	5438	4765	4413	4894	4586	4989	4565	11137	10901	10330	9934	10523	10640	47246	49571	52017	50977	4514	4568	39858	40956	71038	68629	52812	48724	56696	53887	160600	175324	174603	173719	194327	190436	4913	4297
52	1360	1695	1151	1211	1675	1462	2079	2742	2626	2508	2485	2841	5324	5831	4466	4500	4685	4757	5070	4879	11632	11687	10973	10382	10906	10938	49161	51839	53940	52848	4485	4721	42448	42545	73176	70999	56197	50278	58598	56371	160176	177096	177517	176358	195490	192166	5143	4809
53	1275	1597	978	1249	1716	1479	2292	2833	2586	2608	2620	2756	5630	5960	4943	4371	4991	4957	5293	5091	12481	12213	11364	10763	11416	11426	51929	53790	55587	54651	4751	4820	44509	44612	76130	73521	57729	52486	60861	58409	160750	178918	177624	177046	197365	192537	5117	4636
54	1390	1672	1331	1228	1801	1512	2205	2899	2697	2806	2769	2835	5973	6206	4987	4851	5197	5027	5422	5391	12833	12680	12387	11209	12217	11946	53290	56194	57724	56586	4968	4976	45806	46268	78210	76725	60361	55083	62923	60618	163892	181105	177952	178627	198497	194227	5267	4895
55	1642	1635	1151	1348	1797	1478	2127	2971	2632	2780	2796	2999	6123	6566	4989	4760	5358	5189	5603	5573	13339	13075	12964	11697	12484	12785	55251	57732	59822	58501	4989	5128	48137	48123	81150	79076	62156	56925	65557	62683	164411	181450	180355	179346	197328	195083	5437	5047
56	1378	1659	1179	1230	1767	1702	2514	3082	2833	2802	2663	2990	6454	6844	5120	5060	5608	5388	5871	5588	13919	13936	13216	12335	13205	13156	57067	59976	62009	61111	5193	5196	50238	49859	83820	81494	65248	59009	68347	66293	165780	182632	180914	179882	199648	194365	5454	4951
57	1410	1720	1087	1430	1960	1713	2251	3046	2887	2702	3069	2986	6718	7208	5663	5447	5979	5921	5998	5904	14238	14556	13681	12720	13642	13726	58993	62045	63653	63054	5280	5367	52339	51857	86033	83480	67339	60769	69597	67730	164792	183602	181497	181096	199943	195187	5440	5244
58	1438	1668	1077	1191	1961	1617	2525	3129	3109	2910	3002	3234	6804	7372	5620	5137	6202	6205	6245	6080	15354	14556	14169	13168	14039	13991	61102	64219	66171	64452	5437	5627	54343	54330	89188	86676	70059	63044	72444	69475	166470	185219	181419	181770	200349	196113	5576	5498
59	1669	1642	1298	1313	2024	1644	2615	3141	3078	3169	2916	3358	7062	7430	5753	5595	6280	6360	6713	6373	16089	15567	14754	13976	14704	14657	62795	65401	68475	66425	5591	5776	56086	56250	91186	88046	71730	65090	75001	72487	167863	185862	181715	184412	201340	197685	5914	5695
60	1631	1729	1127	1360	2135	1677	2543	3371	3037	3209	3235	3347	7127	7478	5705	5685	6550	6682	6941	6545	16415	16269	15702	14507	15425	15384	64986	67973	70343	68914	5684	5736	58196	57973	94277	90463	74702	67495	76480	74120	168181	186489	182792	183116	200405	197396	5938	5708
61	1681	1562	1292	1430	2211	1647	2764	3348	3339	3313	3372	3307	7604	7961	5886	5525	6911	6697	7026	6886	16534	16525	15987	14658	15747	16039	66935	70474	72198	70404	5716	6074	59615	59847	96526	93854	76432	70075	78898	76817	169574	187268	183259	185062	203007	198048	6190	5879
62	1594	1873	1153	1545	2213	1871	2711	3441	3411	3419	3428	3258	7786	8180	6050	5897	7069	7108	7008	7062	17935	17737	16245	15544	16396	16240	68160	71454	74104	72184	6230	6269	61761	62128	98165	94978	79262	72010	80550	78094	169912	188005	182877	185226	202786	198121	6301	6140
63	1722	1950	1401	1644	2251	1895	2711	3503	3420	3439	3487	3624	8072	8389	6456	5936	7548	7290	7917	7422	18137	18215	17360	16234	16994	17448	70403	74431	75558	74443	6160	6195	63891	63941	99976	97082	81907	74308	83165	80276	170739	190188	185287	185897	201777	198185	6394	6187
64	1704	1788	1443	1622	2175	1797	2940	3865	3493	3773	3564	3573	8455	9043	6526	6179	7633	7091	7952	7705	19144	18796	17735	16771	17847	17410	71921	76217	78152	77076	6297	6148	65532	65807	102709	99850	84008	75882	85499	82791	171267	190772	185577	186523	203075	199481	6706	6685
65	1889	1890	1368	1592	2463	1886	2959	3767	3584	3637	3549	3783	8547	8954	6670	6037	7869	7834	7871	7886	19931	19938	18353	17155	18341	18402	75322	77663	79707	78432	6555	6702	68209	67650	105150	102177	86428	78020	87871	85019	171970	190114	186451	187132	205014	200492	6812	6383
66	2045	1973	1419	1517	2442	1935	3185	3990	3649	3689	3595	3911	9046	9298	6868	6401	8147	7968	8757	8384	20435	20092	19157	18203	19070	19197	76670	79827	81090	79417	6683	6810	69847	70071	107161	104284	87708	80434	90100	87039	171813	192350	186246	187594	203349	198886	7107	6613
67	1855	1980	1388	1597	2481	2108	3466	4058	3819	3802	3824	3794	9003	9702	6843	6318	8313	8182	8697	8074	21312	21058	19595	18612	19552	19894	78374	82151	83504	82627	6548	6909	72136	71987	109137	107022	91267	82680	91724	89074	172651	189681	186838	187529	204043	200008	7193	6441
68	2084	2101	1299	1729	2626	2036	3356	4029	4181	3924	3919	4050	9450	10023	6954	6483	8598	8625	8948	8669	21794	21740	20384	19583	20324	20119	80835	84417	84745	83060	6871	7220	73466	73958	110775	108966	92996	85090	93492	91562	172979	191656	188297	188032	204591	200133	7401	6893
69	1845	2131	1515	1648	2671	2282	3218	4184	3923	3797	4043	4169	9604	10208	7250	6819	8648	8751	9253	8723	22984	22695	21107	19541	21146	21060	82167	86486	86850	85431	7114	7247	75957	76022	113543	111096	95321	87080	95516	92716	174068	192227	188365	189504	204576	199202	7361	7053
70	2064	2216	1283	1810	2725	2147	3680	4137	3898	3980	4078	4185	10044	10528	7487	7003	9240	9168	9583	9091	22884	23057	21679	20606	21715	21970	83607	87932	88762	86713	7172	7655	77285	77755	115407	112478	97764	88273	96927	95366	173068	192844	187434	189427	205995	199500	7640	7021
71	2030	2402	1582	1808	2765	2135	3615	4360	4289	4275	3991	4341	10524	11006	7452	6973	9647	9402	9896	9368	23932	24160	22586	21197	22371	22133	84611	90136	90057	88801	7341	7101	79682	79398	116392	114412	99910	90042	99230	96638	174978	193455	188282	188606	205912	200789	7535	7571
72	2074	2301	1578	1703	3018	2483	3745	4607	4265	4119	4154	4335	10775	11017	7848	7189	9856	9866	9924	9677	25060	24717	23199	21527	23104	23340	87413	91462	92739	91031	7277	8064	81556	81697	119134	115608	101547	92591	100949	99637	174393	195163	187574	190184	206389	200590	7748	7420
73	2065	2218	1583	1946	2661	2298	3898	4302	4425	4532	4458	4477	10936	11548	7912	7165	10267	10067	10305	10184	25678	25471	23906	22602	23303	23929	89223	93823	94419	91629	7832	7877	83396	83963	120073	117332	103543	94872	102665	101264	174589	194559	188147	189635	206273	201657	7897	7493
74	2152	2462	1483	1681	2838	2345	3779	4375	4458	4359	4288	4617	11170	11605	7855	7698	10481	10165	10751	10491	26444	26669	24771	23444	24353	24346	90085	95495	95737	93971	7693	7921	85618	85427	122429	118772	106339	96260	104379	103266	174707	196023	188793	191090	206324	201865	7944	7638
75	2368	2473	1494	1762	2843	2315	3867	5010	4458	4546	4678	4789	11597	11998	8072	7737	10902	10673	11000	10611	27312	27197	25758	24040	24638	25309	91961	96909	97144	95385	8036	8324	86893	87508	124128	120398	108275	97877	106729	103983	174665	195440	188299	191140	205940	201273	8445	7941
76	2077	2426	1555	1740	3002	2314	3916	4676	4795	4508	4814	4978	12020	12620	8330	7726	11049	10988	10963	10970	27809	28117	26000	24599	25724	25668	93466	98469	98936	96574	8091	8404	89425	88889	126728	122649	110783	101022	107157	105705	174192	195535	189183	191585	206128	199606	8689	8097
77	2434	2520	1467	1810	2985	2262	3855	5027	4897	4704	4745	4557	12366	12694	8438	8019	11532	11548	11454	11212	28940	28197	26890	25417	26544	26773	95710	99425	99941	98862	8453	8368	91138	90839	127734	123647	112498	101374	110254	107686	174976	194943	188742	191228	206541	201014	8759	8165
78	2238	2529	1592	1898	2875	2373	4378	4832	5043	4958	4709	4868	12487	12926	8616	8249	11829	11496	12111	11534	29491	29584	27670	26342	27242	27038	97359	101764	102846	100177	8307	8838	93179	92136	128470	125461	114156	103181	111408	109546	176208	195450	188988	191747	206332	202587	8831	8728
79	2505	2634	1776	1942	3081	2456	4384	4936	5373	5049	5023	5095	12826	13533	8791	8459	11935	11953	12275	11751	30598	30282	28411	27080	27866	28224	98999	103813	103577	102343	8804	8915	95908	94679	129710	127558	115241	105716	112355	111076	176838	197898	189225	192697	207996	201923	9008	8919
80	2370	2574	1695	1977	3109	2612	4289	5328	5237	5209	5093	5178	13286	13625	9028	8848	12624	12557	12679	12110	31161	31221	29301	27474	28893	28753	100507	105557	105618	102516	8927	8690	96885	96357	131748	129125	118467	106979	114914	113343	176627	197108	189797	193127	207110	201628	9230	8894
81	2561	2725	1862	1837	3425	2448	4596	5402	5213	5299	5200	5494	13594	14156	9531	8681	12901	12569	12993	12312	32479	32039	30039	28332	29369	29639	101860	107136	106332	105494	8952	9240	97781	97722	133050	130198	120448	108263	116471	115206	176328	198764	188751	193178	205972	202061	9412	9021
82	2594	2838	1873	1953	3332	2734	4512	5539	5320	5498	5354	5494	14073	14377	9382	8732	13208	13000	13582	13074	33044	32624	31478	29008	30677	30486	103904	108623	107808	106185	9273	9469	100261	99662	134931	131427	121362	110010	117300	115370	176824	196860	189790	192841	207923	201537	9367	9202
83	2581	2966	1745	1916	3229	2954	4746	5631	5440	5500	5244	5399	14322	14972	9546	9219	13892	13004	13634	13184	33801	33555	31881	29778	31032	31373	104619	110037	109457	107528	9740	9804	101575	101412	136131	133432	123048	112082	119779	117783	177598	197926	190816	192845	208707	202450	9572	9300
84	2709	2699	1500	2128	3199	2791	4901	5698	5404	5438	5509	5785	14513	15101	9862	9626	13828	13850	14247	13531	35166	34570	32752	30667	32091	32079	105927	111319	111129	109347	9760	10025	103519	102754	138239	134903	124990	112979	120519	119017	178091	197889	189439	193316	207508	202208	9653	9709
85	2773	2975	1803	2296	3430	2738	4554	5808	5578	5811	5685	5939	15300	15417	10243	9337	14149	14554	14792	13717	35712	35597	33316	31294	32543	32449	107773	113215	112247	109395	9938	9774	104621	104887	138734	135645	126450	114004	122437	119674	177678	198925	190041	193051	207926	202449	10015	9513
86	2660	2759	1571	2187	3555	2962	4899	5943	5884	5689	5614	6152	15522	15916	10135	9685	14394	14598	14929	14306	36475	36445	34557	32125	33738	34171	109114	114047	113909	111474	9683	9944	106972	105862	140203	137237	127694	116638	123701	121930	176375	198256	189801	192746	209116	202049	10169	9989
87	2915	3132	1927	2202	3680	2901	4932	6125	5864	5910	5757	5924	16062	16168	10412	9708	15108	14932	15277	14769	37735	37418	35382	33138	33989	34739	111407	115291	115519	114075	10054	10118	107928	107122	141620	138454	129585	117881	124647	124039	177430	198687	190680	194351	208233	201941	10493	10022
88	2837	3132	1897	2375	3998	2917	5031	6437	6005	6140	5821	5880	16082	16770	10471	10066	15460	15098	15559	14962	38464	37961	35723	33383	34861	35505	111462	116889	117348	114235	10412	10385	109036	108886	142814	139197	131246	118733	125815	125308	178175	198401	189069	193397	207619	201656	10513	10257
89	2764	2869	1915	2230	3767	3088	5292	6445	6222	5969	5876	6305	16556	17160	10735	10261	15922	15807	16455	15289	39731	39573	37376	34669	35582	35928	113410	118405	118366	115441	10657	10592	111967	111343	142896	140302	133104	121106	126868	125798	179138	198518	190407	194227	208048	201620	10384	10356
90	2729	3187	1938	2247	3602	3044	5319	6387	6151	6231	5660	6284	16743	17364	11043	10275	15857	16069	16403	15964	40135	40165	37744	35762	36497	37039	115572	119439	119140	116921	10798	10893	112232	111523	144065	141678	134841	122530	128292	126540	177935	198905	189086	193896	208573	201932	11068	10996
91	2976	3186	1756	2406	3950	3254	5332	6606	6136	6227	6307	6271	17448	17765	10802	10610	16693	16444	16499	16288	41303	41306	38438	36524	37759	38156	114641	121606	119998	117153	10692	10748	114019	112932	145683	141934	135570	123085	129342	127887	177903	199197	189951	193717	207901	202004	10952	10857
92	3006	3180	1914	2352	3908	3158	5567	6757	6426	6478	6044	6311	17718	18044	11128	10445	16811	16662	17245	16683	42490	42065	39460	36984	38277	38385	116960	121959	122140	119042	11106	11264	114364	113777	146193	142912	136968	124463	130193	130111	177804	198953	189376	193565	208685	202189	11123	11022
93	2926	3306	1915	2418	4144	3336	5650	6846	6528	6522	6288	6600	18099	18419	11486	10885	17458	17476	17379	16912	43486	42657	40453	38415	39159	39650	118361	123200	122714	120283	11200	11483	115781	115847	147802	143945	137675	125592	131872	129896	177842	198512	188868	193919	207243	203084	11537	11312
94	3199	3519	2000	2313	3918	3358	5837	7109	6838	6785	6464	6732	18506	18834	11565	10928	17787	17635	17843	17344	44295	43594	40988	38847	39684	40700	118950	124535	123686	122205	11578	11297	117128	117388	147945	144584	139982	127789	132819	131823	177660	199023	189071	194430	207802	202680	11376	11399
95	3264	3683	1947	2571	4190	3497	5911	7146	6894	6829	6574	6695	19050	18896	11864	11087	18554	17990	18369	17490	44887	44909	42015	39986	40517	41093	120370	126226	125518	122376	11733	11556	118406	118570	149486	146437	140650	127723	134040	132750	178920	197700	189680	194786	206992	201961	11588	11705
96	3139	3392	2136	2403	4267	3386	6048	6955	6814	6853	6770	6807	18885	19799	11993	11363	18677	18191	19184	17672	45607	46066	42835	40551	41669	42184	120623	127112	126372	124321	11934	11697	119423	119422	150186	146466	142107	129800	134216	133476	177739	199015	189552	193817	208909	202317	12030	11697
97	3184	3543	2065	2497	4077	3480	6276	7565	7154	6913	6902	7174	19888	20370	12330	11634	19337	18651	19415	18409	46970	47029	43356	41713	42609	43206	122834	128646	127276	125598	12097	12274	122297	120472	150960	148017	141778	130005	135772	135297	177401	200045	189676	194660	208865	202521	12104	12177
98	3196	3516	2302	2557	4231	3509	6198	7548	7290	7230	6960	7224	20041	20575	12362	11868	20015	19076	19652	18979	47899	48152	44847	42354	43723	44028	123572	129770	128027	126539	11968	12161	122364	122285	153065	149115	145273	131789	136403	136381	179003	200064	189469	193239	209533	181701	12302	12072
99	3369	3802	1910	2490	4435	3545	6457	7468	7261	7043	6760	7487	20485	20856	12443	11939	20031	19559	20176	19338	48360	48561	45177	42791	44245	44693	124565	131291	129332	126712	12621	12736	124141	123018	153167	149859	145800	132683	137814	136730	178033	200954	190105	194441	207356	179986	12273	12323
100	3428	3640	2184	2419	4312	3649	6487	7577	7696	7659	7170	7431	20964	21232	12992	12213	20514	20604	20543	19795	49881	49785	46857	44307	45042	46016	126503	132455	129666	127663	12398	12946	125257	125146	154536	151091	146340	133787	139037	138261	177719	199247	189069	195074	207754	179848	12748	12791
101	3476	3764	2160	2533	4748	3776	6393	7789	7697	7546	7507	7698	21349	21629	12885	12054	20935	20868	20971	20182	50544	50550	47030	45069	46048	46776	128027	132525	132060	128189	12929	13195	126677	125369	154204	151049	146846	134504	140081	138857	177823	199691	189147	194494	207180	180855	12517	12737
102	3356	3710	2276	2717	4612	3812	6593	8116	7657	7895	7597	7586	21728	22349	13246	12379	21277	20644	21487	20126	52196	52062	48178	46263	47255	48033	128376	134097	132655	129651	13048	13132	127025	126530	154723	151957	149463	135296	140994	139105	177801	200223	189454	193332	209778	180710	12721	12931
103	3522	3895	2169	2633	4779	3685	6865	8313	7815	8051	7924	8012	22304	22593	13638	12611	21797	21356	21898	20668	52602	52654	49253	47084	48046	48231	128685	134054	132556	130675	13260	13374	128252	128491	155860	152165	150743	136978	141488	141271	178373	200144	189322	194025	207390	179160	13012	13029
104	3554	3783	2298	2615	4607	3875	6889	8204	8077	7813	7599	7899	22671	22950	13864	12982	22729	22074	22551	20925	53514	53624	49783	47314	49113	49084	129924	135861	133436	131292	13228	13367	129617	129139	157168	153354	150501	137347	141878	141523	178848	198710	189548	194467	206920	180314	13164	13311
105	3490	4011	2372	2783	4775	3744	6856	8436	8137	8018	7788	7954	23022	23278	13793	12951	22556	22537	22790	21466	53630	54676	51122	48508	49915	50791	129932	136672	135078	133048	13404	13764	130572	130076	157210	153129	151530	137883	143807	142754	178241	199777	187927	193492	209240	180270	13309	13749
106	3680	4194	2347	2960	4910	3936	7215	8652	8235	8599	8039	8223	23679	24033	13982	12878	22953	22707	23486	22167	55253	55302	52490	49703	50406	51278	132204	138286	135156	133640	13646	13776	132526	131127	159045	155808	151803	139714	144475	144391	178445	199101	187377	193064	207833	180890	13525	13649
107	3552	3971	2468	2845	4890	3964	7182	8650	8323	8330	8026	8298	23859	24246	14212	13191	23626	23482	23464	22299	56296	56333	53074	50633	51602	51473	131251	138035	136792	132958	13625	13777	132827	131943	159062	154146	154015	141237	144834	143869	177349	199063	187533	192259	207079	179968	13587	13608
108	3735	4123	2397	2771	5019	4051	7272	8824	8539	8376	8182	8312	24266	24800	14676	13735	24237	23571	24288	23005	57434	57803	53734	51065	51872	52994	134167	140455	137606	134916	14212	14139	133765	133400	159603	156064	155672	141323	144374	144911	177784	199090	189098	193736	208090	181043	13816	14179
109	3901	4324	2241	2882	5101	4075	7430	9063	8759	8750	8335	8473	24912	25254	14666	13493	24363	24625	24384	23756	57770	57788	54278	52356	53314	54250	135175	140629	139908	135498	14479	14284	134397	134037	159376	155983	154873	141848	146199	145620	178374	198941	189244	193876	208319	180899	14290	14243
110	3759	4448	2252	2819	5316	4257	7525	9215	8841	8769	8593	8644	25453	25238	14770	13723	25307	25151	24983	24117	58705	59581	55746	52646	54101	55425	135145	141770	139710	136854	14308	14604	135649	134668	160299	157067	156455	143532	147308	146410	178742	199113	188323	193548	208515	180695	14524	14116
111	4242	4546	2499	2790	5183	4289	7687	9092	8858	8717	8387	8704	25653	25659	14596	14078	25285	24754	25574	24614	60175	61079	56556	53902	54830	56039	135645	141718	139836	137233	14720	14528	135724	135318	161522	158102	157544	143162	148803	147809	179171	200000	188278	192576	207082	179301	14519	14969
112	4108	4518	2412	2968	5235	4200	7822	9167	9041	9042	8801	8862	26899	26548	15392	14334	25916	25297	25849	24806	60903	61398	57738	55123	56069	56933	137085	144117	140716	138284	14763	15101	137434	136540	162244	158903	157803	144801	149453	147086	177746	199485	189020	193515	208261	180293	14667	15013
113	3901	4617	2649	2769	5477	4453	8052	9247	9394	9122	8870	8936	26836	27116	15386	14331	26297	25952	26455	25188	62119	62501	58966	55782	56683	57332	137767	143729	141623	138982	15265	14838	138050	137388	161377	158074	159749	145352	148037	148477	178333	199662	188430	194399	208516	181222	14771	15308
114	4045	4717	2575	2876	5578	4331	8256	9389	9523	9453	9215	9182	27320	27376	15746	14428	27124	26659	26674	25924	62817	63705	59612	57007	58129	58792	138899	144306	141837	139290	15127	15477	139131	138101	163282	160173	159595	146597	150327	149374	178593	200118	187866	193564	207987	180226	15193	14992
115	4269	4805	2187	3015	5300	4374	8143	9878	9500	9443	8771	9283	27321	27575	15916	15062	27915	27031	27691	26333	63800	64387	60568	57601	59020	59708	139011	144748	143156	139489	15393	15698	139922	139346	164094	159839	160402	146562	151110	150222	178438	198569	187555	191542	207535	179874	15444	15385
116	4333	4784	2606	3189	5622	4563	8332	9947	9722	9850	9070	9698	28235	28292	16250	15111	28599	28060	27974	26840	65612	64849	61123	59191	59611	60480	138922	145395	143358	140785	16157	15767	140287	140286	163213	160083	161985	147232	150365	150539	177825	198894	187375	193526	207603	180364	15346	15990
117	4284	4530	2732	3300	5691	4537	8329	9956	9638	9590	9294	9464	28426	28869	16271	15193	28990	27599	28362	27034	66024	66068	62581	59926	60086	61970	140417	146772	144290	141468	16007	16298	141060	139503	164104	160691	161698	149058	153061	151943	177981	199864	187518	193097	208206	180591	15683	16091
118	4049	4917	2591	3209	5661	4504	8754	10222	9859	9832	9674	9602	29289	29408	16447	15680	28926	28349	28636	27807	67101	66871	63285	60176	61071	62458	140523	147850	145450	142328	15912	16181	142300	141725	165896	160844	162515	148382	152469	151933	178588	200430	187883	192332	207462	180702	15912	16145
119	4146	5104	2416	3368	5855	4641	8773	10195	10238	10066	9706	9904	29202	29664	16631	15712	29383	29032	29361	28306	68000	68601	64265	61582	61909	63630	142275	147328	145503	142728	16437	16021	143329	141627	166151	162103	163274	149327	153437	154379	179231	199888	188237	192587	206798	180173	15701	16318
120	4385	5176	2935	3273	5887	4573	8677	10561	10330	10031	9566	9863	30203	29917	16764	15621	29955	29229	29733	28259	68716	68871	65019	62440	63468	64639	142471	149562	146837	143702	16447	16976	144077	142784	165544	163013	163011	149889	152945	152397	178627	199280	189200	193016	207686	179768	16414	16368
121	4384	5080	2813	3334	6153	4809	9173	10805	10270	10229	9818	9991	30439	30592	17224	16044	30538	29824	30163	29020	69844	70080	65957	63724	64034	65243	143119	149454	146290	143660	16943	16782	144314	143303	165990	161372	164665	150500	153176	153882	178511	201590	187483	192191	207144	180117	16376	16657
122	4600	4952	2765	3293	5973	4773	9004	10791	10596	10548	10020	10125	31460	31443	16982	16167	31053	30241	30313	29729	70780	71309	66944	64280	65316	66552	142943	150096	147849	144656	16847	16974	144782	143197	165836	162927	163375	151026	154150	154998	178340	199762	188107	192690	207741	180343	16707	16429
123	4469	5182	2671	3244	6199	4836	9315	11141	10577	10609	10055	10096	31368	31541	17334	16625	31839	30995	31396	29958	72085	73004	67686	65721	65801	67175	144513	150532	147747	144088	17118	17042	145808	144660	167776	163962	166416	152674	154794	154665	178349	199010	187379	193190	206840	179455	16690	17364
124	4567	5026	2686	3210	6285	4975	9263	11057	10637	10976	10181	10382	31936	32326	17699	17040	32075	31621	31753	30155	73510	73184	68256	66277	66646	67825	145242	152542	148851	145861	17503	17510	145837	145786	166858	163845	165836	153132	155033	155658	177473	197905	186939	192293	207730	180626	16994	17223
125	4710	5083	2941	3261	6013	5046	9611	11087	11249	11139	10499	10727	32465	32597	17923	17056	32613	32656	32480	30805	73413	73732	69194	67487	67844	68748	145729	152046	149277	145847	17896	17494	147809	146005	168255	164312	166135	153336	154956	155517	178534	199608	188040	192021	206991	180931	16979	17721
[truncated: 4 more columns]

## Sheet: Fig S4
Animal 222
	Days post infection	VmeCmr[Tco] / Fluorescence fold change		VmeCmr[Tbr] / Fluorescencen fold change
	-2	0.808254	0.768582	0.884512	0.893387
	3	1.87802	2.00901	0.838362	0.747209
	6	17.0743	16.4587	1.44037	1.3566
	10	6.1287	6.23632	0.750704	0.860464
	14	17.4034	16.5099	4.59718	4.46928
	19	16.8332	17.3819	1.14177	1.13851
	24	18.0027	16.9652	2.59971	2.5736
	31	14.5198	15.0913	0.749327	0.775723
	40	17.1856	17.6385	2.18242	2.18236
	45	17.4021	17.3091	1.85382	1.87323
	49	17.4594	17.631	0.944403	0.972173
	54	18.1541	17.618	1.48617	2.02731
	63	18.0928	17.653	0.938277	1.86264
Animal 230
	Days post infection	VmeCmr[Tco] / Fluorescence fold change		VmeCmr[Tbr] / Fluorescencen fold change
	-2	0.765048	0.717282	0.836931	0.821987
	3	1.61582	1.63383	0.873977	0.873633
	6	17.4168	17.8809	4.05423	2.26046
	10	11.5402	11.6085	0.415053	0.679015
	14	17.0201	16.9764	4.50827	4.82468
	19	16.2581	16.7267	2.9554	2.84609
	24	17.6102	17.2833	1.27174	1.3452
	31	17.2744	17.5613	1.1558	1.20687
	40	17.4887	16.8826	1.62485	1.65886
	45	17.6906	17.1628	4.53707	4.52408
	49	17.1741	17.4038	2.44031	2.60842
	54	17.4625	17.3138	1.65417	1.90965
	63	17.3523	17.572	4.12253	5.61557
Animal 267
	Days post infection	VmeCmr[Tco] / Fluorescence fold change		VmeCmr[Tbr] / Fluorescencen fold change
	-2	0.802212	0.774396	0.874664	0.87014
	3	1.41518	1.32068	0.832522	0.858403
	6	13.8589	13.806	3.02104	1.81672
	10	2.7459	2.81202	0.749472	0.852849
	14	16.8445	16.9326	3.33616	3.50169
	19	17.0617	17.4286	2.28715	2.36759
	24	17.4469	17.8496	1.21821	1.19376
	31	17.0537	17.0785	1.3219	1.30003
	40	17.8812	16.9231	3.53536	3.61935
	45	4.98564	5.05392	0.791755	0.851761
	49	18.0919	17.5112	1.38798	2.7065
	54	17.3004	17.9651	0.95345	1.36736
	63	17.6311	17.7706	2.22651	2.38099
Cmr[Tco] Fluorescence Assay - Fold Change after 2 min																		Cmr[Tco] Fluorescence Assay - Fold Change after 20 min
NTC		100 fM		1 pM		10 pM		100 pM		1 nM		10 nM		Samples				NTC		100 fM		1 pM		10 pM		100 pM		1 nM		10 nM		Samples
1.41874	1.1528	2.79602	1.83637	1.01741	0.383456	15.1517	4.74571	199.318	9.01297	793.694	18.6205	844.701	63.7522	1.5	2.07911			0.874564	0.108394	1.89534	0.0605515	17.2559	0.929802	102.448	10.9215	161.835	8.38974	166.861	7.64227	166.342	11.3453	0.862512	0.378783
														1.34826	1.66047																	1.02379	0.0713162
														2.09453	1.13278																	1.82445	0.280555
														1.13433	0.0351794																	0.928639	0.100919
														73.3856	1.5092																	138.824	4.44448
														112.878	12.9214																	139.831	0.401658
														78.0945	3.65866																	128.197	0.215294
														5.10199	2.59976																	51.6356	3.65462
														29.0522	2.81787																	117.137	5.26529
														16.8731	1.48809																	108.042	3.04709
														16.5124	7.86612																	110.288	4.32203
														0.992537	0.123128																	0.657945	0.151379
														4.57214	0.260328																	61.1946	2.80219
														4.43035	0.545281																	45.049	2.4012
														1.10448	0.140718																	4.13606	0.166853
														4.81592	1.83637																	39.7973	3.00066
														4.8607	1.9208																	52.7873	0.654629
														15.3557	5.40708																	109.338	3.52881
														6.70647	0.267364																	83.236	2.71674
														29.8557	2.63846																	127.441	3.0962
														14.9055	0.302543																	102.569	0.50796
														49.0473	4.21802																	135.776	3.81878
														0.711443	0.161825																	0.707897	0.0592059
														0.669154	0.144236																	0.950048	0.18771
														5.23134	1.93839																	49.0447	4.51983
														23.908	5.04825																	120.389	4.8569
														18.5323	0.316615																	121.539	2.35613
														14.8756	2.18113																	110.719	2.05471
														11.8259	1.63233																	99.4833	2.93338
														7.87065	3.18022																	72.6679	5.8708
														15.8358	2.98322																	108.208	1.2265
														131.234	1.04131																	147.295	2.76115
														32.9478	2.18464																	117.825	1.29917
														2.31592	0.404564																	0.881541	0.0544963
														1.21144	1.40366																	0.909134	0.222695
														0.962687	0.453815																	0.936727	0.0692978
														33.1567	4.76681																	103.534	1.00246
														29.9204	1.36496																	120.103	3.53284
														2.01244	0.875968																	3.147	0.136577
